# Supplementary material for: NGS-based targeted gene mutational profiles in Korean patients with pancreatic cancer
Source: Sci Rep. 2022 Dec 3;12:20937. doi: 10.1038/s41598-022-24732-2 (PMC9719465; doi:10.1038/s41598-022-24732-2)
Supplement: Supplementary file 1 — Supplementary Information. [file 41598_2022_24732_MOESM1_ESM.xlsx]

## Sheet: S1. SNUBH panel genelist
Table S1. List of genes included in the SNUBH panel
SNUBH ver 1.1 (89 genes)	SNUBH ver 2.0 (544 genes)
ABL1	ABL1	CTNNA1	GNAS	MEF2B	PTEN	TCEB1
AKT1	ABL2	CTNNB1	GPS2	MEN1	PTP4A1	TCF3
AKT3	ACVR1	CUL3	GREM1	MET	PTPN11	TCF7L2
ALK	ACVR1B	CXCR4	GRIN2A	MGA	PTPRD	TEK
APC	ADGRA1	CYLD	GRM3	MITF	PTPRS	TERT
AR	AGO2	CYSLTR2	GSK3B	MLH1	PTPRT	TET1
ATM	AHNAK2	DAXX	H3F3A	MPL	QKI	TET2
AXL	AKT1	DCUN1D1	H3F3B	MRE11A	RAB35	TGFBR1
BRAF	AKT2	DDR1	H3F3C	MSH2	RAC1	TGFBR2
BRCA1	AKT3	DDR2	HDAC9	MSH3	RAC2	TMEM127
BRCA2	ALK	DICER1	HGF	MSH6	RAD21	TMPRSS2
CCND1	ALOX12B	DIS3	HIST1H1C	MSI1	RAD50	TNFAIP3
CDH1	AMER1	DNAJB1	HIST1H2BD	MSI2	RAD51	TNFRSF14
CDK4	ANKRD11	DNMT1	HIST1H3A	MST1	RAD51B	TOP1
CDK6	APC	DNMT3A	HIST1H3B	MST1R	RAD51C	TOP2A
CDKN2A	AR	DNMT3B	HIST1H3C	MTOR	RAD51D	TP53
CEBPA	ARAF	DOT1L	HIST1H3D	MUTYH	RAD52	TP53BP1
CSF1R	ARFRP1	DROSHA	HIST1H3E	MYB	RAD54L	TP63
CRNNB1	ARID1A	DUSP4	HIST1H3F	MYC	RAF1	TRAF2
DDR2	ARID1B	E2F3	HIST1H3G	MYCL	RANBP2	TRAF7
EGFR	ARID2	EED	HIST1H3H	MYCN	RARA	TSC1
ERBB2	ARID5B	EGFL7	HIST1H3I	MYD88	RASA1	TSC2
ERBB3	ASXL1	EGFR	HIST1H3J	MYOD1	RB1	TSHR
ERBB4	ASXL2	EIF1AX	HIST2H3A	NBN	RBM10	U2AF1
ERG	ATM	EIF4A2	HIST2H3D	NCOA3	RECQL	UPF1
ESR1	ATR	EIF4E	HIS3H3	CNOR1	RECQL4	VEGFA
ETV1	ATRX	ELF3	HLS-1	NEGR1	REL	VHL
ETV4	AURKA	EMSY	HLA-B	NF1	RET	VTCN1
ETV5	AURKB	EP300	HNF1A	NF2	RFWD2	WHSC1
EZH2	AURKC	EPAS1	HOXB13	NFE2L2	RHEB	WHSC1L1
FANCA	AXIN1	EPCAM	HRAS	NFKBIA	RHOA	WISP3
FANCC	AXIN2	EPHA3	HSD3B1	NKX2-1	RICTOR	ST1
FANCF	AXL	EPHA5	HSP90AA1	NKX3-1	RIT1	WWTR1
FANCG	B2M	EPHA7	ICOSLG	NOTCH1	RNF43	XIAP
FBXW7	BABAM1	EPHB1	ID3	NOTCH2	ROS1	XPO1
FGFR1	BAP1	ERBB2	IDH1	NOTCH3	RPS6KA4	XRCC2
FGFR2	BARD1	ERBB3	IDH2	NOTCH4	RPS6KB2	YAP1
FGFR3	BBC3	ERBB4	IFNGR1	NPM1	RPTOR	YES1
FGFR4	BCL10	ERCC2	IGH1	NRAS	RRAGC	ZBTB2
FLT3	BCL2	ERCC3	IGF1R	NSD1	RRAS	ZFHX3
FOXL2	BCL2L1	ERCC4	IGF2	NTHL1	RRAS2	ZNF217
GNA11	BCL2L11	ERCC5	IKBKE	NTRK1	RSPO1	ZNF703
GNAQ	BCL2L2	ERF	IKZF1	NTRK2	RSPO2	ZNRF3
GNAS	BCL6	ERG	IL10	NTRK3	RTEL1	ZRSR2
HNF1A	BCOR	ERRFI1	IL7R	NUF2	RUNX1
HRAS	BCORL1	ESR1	INHA	NUP93	RUNX1T1
IDH1	BCR	ETV1	INHBA	NUTM1	RXRA
IDH2	BIRC3	ETV4	INPP4A	PAK1	RYBP
JAK1	BLM	ETV5	INPP4B	PAK3	SDHA
JAK2	BMPR1A	ETV6	INPPL1	PAK6	SDHAF2
JAK3	BRAF	EWSR1	INSR	PAK7	SDHB
KDR	BRCA1	EZH1	IRF2	PALB2	SDHC
KIT	BRCA2	EZH2	IRF4	PARK2	SDHD
KRAS	BRD2	FAM175A	IRS1	PARP1	SESN1
MAP2K1	BRD3	FAM46C	IRS2	PAX5	SESN2
MAP2K2	BRD4	FAM58A	JAK1	PAX8	SESN3
MAP2K4	BRIP1	FANCA	JAK2	PBRM1	SETD2
MET	BTG1	FANCC	JAK3	PDCD1	SF3B1
MLH1	BTK	FANCD2	JUN	PDCD1LG2	SH2B3
MPL	CALR	FANCE	KDM5A	PDGFB	SH2D1A
MTOR	CARD11	FANCF	KDM5C	PDGFRA	SHOC2
MYC	CARM1	FANCG	KDM6A	PDGFRB	SHQ1
MYCN	CASP8	FANCL	KDR	PDK1	SLIT2
NOTCH1	CBFB	FAS	KEAP1	PDPK1	SLX4
NPM1	CBL	FAT1	KEL	PGR	SMAD2
NRAS	CCND1	FBXW7	KIT	PHOX2B	SMAD3
NTRK1	CCND2	FGF10	KLF4	PIK3C2B	SMAD4
NTRK2	CCND3	FGF14	KLHL6	PIK3C2G	SMARCA4
NTRK3	CCNE1	FGF19	KMT2A	PIK3C3	SMARCB1
PDGFRA	CD274	FGF23	KMT2B	PIK3CA	SMARCD1
PIK3CA	CD276	FGF3	KMT2C	PIK3CB	SMO
PIK3R1	CD79A	FGF4	KMT2D	PIK3CD	SMYD3
PPARG	CD79B	FGF6	KMT5A	PIK3CG	SNCAIP
PTEN	CDC42	FGFR1	KNSTRN	PIK3R1	SOCS1
PTPN11	CDC73	FGFR2	KRAS	PIK3R2	SOS1
RAF1	CDH1	FGFR3	LATS1	PIK3R3	SOX10
RB1	CDK12	FGFR4	LATS2	PIM1	SOX17
RET	CDK4	FH	LMO1	PLCG2	SOX2
ROS1	CDK6	FLCN	LRP1B	PLK2	SOX9
RUNX1	CDK8	FLT1	LYN	PMAIP1	SPEN
SMAD4	CDKN1A	FLT3	LZTR1	PMS1	SPOP
SMARCB1	CDKN1B	FLT4	MAGI2	PMS2	SPRED1
SMO	CDKN2A	FOXA1	MALT1	PNRC1	SPTA1
SRC	CDKN2B	FOXL2	MAP2K1	POLD1	SRC
STK11	CDKN2C	FOXO1	MAP2K2	POLE	SRSF2
TERT	CEBPA	FOXP1	MAP2K4	PPARG	STAG2
TP53	CENPA	FRS2	MAP3K1	PPM1D	STAT3
VHL	CHD2	FUBP1	MAP3K13	PPP2R1A	STAT4
WT1	CHD4	FYN	MAP3K14	PPP4R2	STAT5A
	CHEK1	GABRA6	MAP3K4	PPP6C	STAT5B
	CHEK2	GATA1	MAPK1	PRDM1	STK11
	CIC	GATA2	MAPK3	PRDM14	STK19
	CREBBP	GATA3	MAPK8	PREX2	STK40
	CRKL	GATA4	MAPKAP1	PRKAR1A	SUFU
	CRLF2	GATA6	MAX	PRKCI	SUZ12
	CSDE1	GID4	MCL1	PRKD1	SYK
	CSF1R	GLI1	MDC1	PRKDC	TAF1
	CSF3R	GNA11	MDM2	PRSS1	TAP1
	CTCF	GNA13	MDM4	PRSS8	TAP2
	CTLA4	GNAQ	MED12	PTCH1	TBX3

## Sheet: S2. Actionable genelist
Table S2. List of genes for potentailly actionable mutations
Genes	ACTIONABILITY
BRCA1	Highly Actionable
BRCA2	Highly Actionable
PALB2	Highly Actionable
CHEK2	Highly Actionable
ATM	Highly Actionable
FANCA	Highly Actionable
FANCC	Highly Actionable
CHEK1	Highly Actionable
STK11	Highly Actionable
AKT1	Highly Actionable
AKT2	Highly Actionable
AKT3	Highly Actionable
TSC1	Highly Actionable
TSC2	Highly Actionable
CDK4	Highly Actionable
CDK6	Highly Actionable
FGFR1	Highly Actionable
FGFR4	Highly Actionable
BRAF	Highly Actionable
ERBB2	Highly Actionable
RET	Highly Actionable
NTRK1	Highly Actionable
NTRK3	Highly Actionable
TOP2A	Highly Actionable
BRAF	Highly Actionable
ALK	Highly Actionable
ROS1	Highly Actionable
BARD1	Modifies Options
BAP1	Modifies Options
SMARCA4	Modifies Options
EMSY	Modifies Options
BRIP1	Modifies Options
STAG2	Modifies Options
RAD50	Modifies Options
ARID1A	Modifies Options
PIK3CA	Modifies Options
PIK3CB	Modifies Options
PIK3CG	Modifies Options
PIK3R2	Modifies Options
FBXW7	Modifies Options
CCND1	Modifies Options
CCND2	Modifies Options
CCND3	Modifies Options
CCNE1	Modifies Options
FRS2	Modifies Options
MET	Modifies Options
GNAQ	Modifies Options
GNA11	Modifies Options
RNF43	Modifies Options
CTNNB1	Modifies Options
GNAS	Modifies Options
KIT	Modifies Options
PDGFRA	Modifies Options
POLD1	Modifies Options
POLE	Modifies Options
MUTYH	Modifies Options

## Sheet: S3A. SNVINDELs
Supplementary Table 3(A). Comparison of mutation frequency according to clinical characteristics (SNV/INDELs)
Genes	Total		Sex					Age					Stage					Biopsy site					Method					Previous treatment
	No.	%	Male (N = 54)	%	Female (N = 33)	%	adjusted P-value	Age≤60 (N = 30)	%	Age>60yrs (N = 57)	%	adjusted P-value	Localized (N = 26)	%	Meta (N = 61)	%	adjusted P-value	Pancreas (N = 41)	%	Others (N = 46)	%	adjusted P-value	Biopsy (N = 62)	%	Surgery (N = 25)	%	adjusted P-value	Yes (N = 13)	%	No (N = 74)	%	adjusted P-value
KRAS	82	94.2529	53	98.1481	29	87.8788	0.999	30	100	52	91.2281	0.999	25	96.1538	57	93.4426	0.999	38	92.6829	44	95.6522	0.999	59	95.1613	23	92	0.999	13	100	69	93.2432	0.999
TP53	65	74.7126	43	79.6296	22	66.6667	0.999	23	76.6667	42	73.6842	0.999	20	76.9231	45	73.7705	0.999	32	78.0488	33	71.7391	0.999	46	74.1935	19	76	0.999	8	61.5385	57	77.027	0.999
AHNAK2	60	68.9655	40	74.0741	20	60.6061	0.999	27	90	33	57.8947	0.726442	20	76.9231	40	65.5738	0.999	31	75.6098	29	63.0435	0.999	39	62.9032	21	84	0.999	8	61.5385	52	70.2703	0.999
KMT2C	55	63.2184	38	70.3704	17	51.5152	0.999	20	66.6667	35	61.4035	0.999	17	65.3846	38	62.2951	0.999	24	58.5366	31	67.3913	0.999	38	61.2903	17	68	0.999	7	53.8462	48	64.8649	0.999
HLA-A	41	47.1264	30	55.5556	11	33.3333	0.999	11	36.6667	30	52.6316	0.999	13	50	28	45.9016	0.999	18	43.9024	23	50	0.999	27	43.5484	14	56	0.999	8	61.5385	33	44.5946	0.999
HLA-B	41	47.1264	29	53.7037	12	36.3636	0.999	13	43.3333	28	49.1228	0.999	10	38.4615	31	50.8197	0.999	18	43.9024	23	50	0.999	31	50	10	40	0.999	6	46.1538	35	47.2973	0.999
ZFHX3	40	45.977	25	46.2963	15	45.4545	0.999	15	50	25	43.8596	0.999	9	34.6154	31	50.8197	0.999	18	43.9024	22	47.8261	0.999	34	54.8387	6	24	0.999	6	46.1538	34	45.9459	0.999
KMT5A	39	44.8276	28	51.8519	11	33.3333	0.999	15	50	24	42.1053	0.999	12	46.1538	27	44.2623	0.999	15	36.5854	24	52.1739	0.999	25	40.3226	14	56	0.999	7	53.8462	32	43.2432	0.999
PRSS1	38	43.6782	28	51.8519	10	30.303	0.999	14	46.6667	24	42.1053	0.999	13	50	25	40.9836	0.999	17	41.4634	21	45.6522	0.999	24	38.7097	14	56	0.999	4	30.7692	34	45.9459	0.999
MDC1	37	42.5287	24	44.4444	13	39.3939	0.999	11	36.6667	26	45.614	0.999	17	65.3846	20	32.7869	0.999	18	43.9024	19	41.3043	0.999	20	32.2581	17	68	0.790043	6	46.1538	31	41.8919	0.999
BCR	33	37.931	24	44.4444	9	27.2727	0.999	12	40	21	36.8421	0.999	8	30.7692	25	40.9836	0.999	12	29.2683	21	45.6522	0.999	24	38.7097	9	36	0.999	5	38.4615	28	37.8378	0.999
MST1	33	37.931	24	44.4444	9	27.2727	0.999	12	40	21	36.8421	0.999	9	34.6154	24	39.3443	0.999	11	26.8293	22	47.8261	0.999	23	37.0968	10	40	0.999	4	30.7692	29	39.1892	0.999
SMAD4	26	29.8851	19	35.1852	7	21.2121	0.999	8	26.6667	18	31.5789	0.999	9	34.6154	17	27.8689	0.999	15	36.5854	11	23.913	0.999	11	17.7419	15	60	0.068	3	23.0769	23	31.0811	0.999
FAT1	20	22.9885	11	20.3704	9	27.2727	0.999	6	20	14	24.5614	0.999	4	15.3846	16	26.2295	0.999	10	24.3902	10	21.7391	0.999	17	27.4194	3	12	0.999	3	23.0769	17	22.973	0.999
CDKN2A	20	22.9885	14	25.9259	6	18.1818	0.999	6	20	14	24.5614	0.999	9	34.6154	11	18.0328	0.999	14	34.1463	6	13.0435	0.999	14	22.5806	6	24	0.999	0	0	20	27.027	0.999
LRP1B	20	22.9885	13	24.0741	7	21.2121	0.999	10	33.3333	10	17.5439	0.999	7	26.9231	13	21.3115	0.999	7	17.0732	13	28.2609	0.999	14	22.5806	6	24	0.999	3	23.0769	17	22.973	0.999
BARD1	19	21.8391	17	31.4815	2	6.06061	0.999	6	20	13	22.807	0.999	6	23.0769	13	21.3115	0.999	6	14.6341	13	28.2609	0.999	12	19.3548	7	28	0.999	5	38.4615	14	18.9189	0.999
INPPL1	16	18.3908	10	18.5185	6	18.1818	0.999	4	13.3333	12	21.0526	0.999	4	15.3846	12	19.6721	0.999	8	19.5122	8	17.3913	0.999	10	16.129	6	24	0.999	2	15.3846	14	18.9189	0.999
SPTA1	16	18.3908	6	11.1111	10	30.303	0.999	3	10	13	22.807	0.999	3	11.5385	13	21.3115	0.999	3	7.31707	13	28.2609	0.999	12	19.3548	4	16	0.999	3	23.0769	13	17.5676	0.999
ROS1	12	13.7931	8	14.8148	4	12.1212	0.999	3	10	9	15.7895	0.999	3	11.5385	9	14.7541	0.999	6	14.6341	6	13.0435	0.999	9	14.5161	3	12	0.999	3	23.0769	9	12.1622	0.999
IRS1	12	13.7931	6	11.1111	6	18.1818	0.999	3	10	9	15.7895	0.999	4	15.3846	8	13.1148	0.999	5	12.1951	7	15.2174	0.999	9	14.5161	3	12	0.999	6	46.1538	6	8.10811	0.084539
MGA	11	12.6437	6	11.1111	5	15.1515	0.999	5	16.6667	6	10.5263	0.999	5	19.2308	6	9.83607	0.999	7	17.0732	4	8.69565	0.999	6	9.67742	5	20	0.999	2	15.3846	9	12.1622	0.999
KMT2D	11	12.6437	8	14.8148	3	9.09091	0.999	6	20	5	8.77193	0.999	2	7.69231	9	14.7541	0.999	4	9.7561	7	15.2174	0.999	9	14.5161	2	8	0.999	1	7.69231	10	13.5135	0.999
NOTCH4	10	11.4943	6	11.1111	4	12.1212	0.999	2	6.66667	8	14.0351	0.999	3	11.5385	7	11.4754	0.999	5	12.1951	5	10.8696	0.999	8	12.9032	2	8	0.999	1	7.69231	9	12.1622	0.999
ARID1A	10	11.4943	3	5.55556	7	21.2121	0.999	3	10	7	12.2807	0.999	0	0	10	16.3934	0.999	3	7.31707	7	15.2174	0.999	9	14.5161	1	4	0.999	1	7.69231	9	12.1622	0.999
CIC	10	11.4943	5	9.25926	5	15.1515	0.999	6	20	4	7.01754	0.999	5	19.2308	5	8.19672	0.999	4	9.7561	6	13.0435	0.999	5	8.06452	5	20	0.999	2	15.3846	8	10.8108	0.999
TSC1	10	11.4943	6	11.1111	4	12.1212	0.999	3	10	7	12.2807	0.999	4	15.3846	6	9.83607	0.999	3	7.31707	7	15.2174	0.999	7	11.2903	3	12	0.999	0	0	10	13.5135	0.999
PRKDC	10	11.4943	6	11.1111	4	12.1212	0.999	6	20	4	7.01754	0.999	3	11.5385	7	11.4754	0.999	3	7.31707	7	15.2174	0.999	6	9.67742	4	16	0.999	1	7.69231	9	12.1622	0.999
EP300	10	11.4943	7	12.963	3	9.09091	0.999	1	3.33333	9	15.7895	0.999	2	7.69231	8	13.1148	0.999	5	12.1951	5	10.8696	0.999	7	11.2903	3	12	0.999	2	15.3846	8	10.8108	0.999
RNF43	9	10.3448	5	9.25926	4	12.1212	0.999	3	10	6	10.5263	0.999	4	15.3846	5	8.19672	0.999	5	12.1951	4	8.69565	0.999	5	8.06452	4	16	0.999	0	0	9	12.1622	0.999
BRCA2	9	10.3448	6	11.1111	3	9.09091	0.999	5	16.6667	4	7.01754	0.999	3	11.5385	6	9.83607	0.999	4	9.7561	5	10.8696	0.999	7	11.2903	2	8	0.999	1	7.69231	8	10.8108	0.999
ATM	9	10.3448	6	11.1111	3	9.09091	0.999	3	10	6	10.5263	0.999	2	7.69231	7	11.4754	0.999	2	4.87805	7	15.2174	0.999	8	12.9032	1	4	0.999	1	7.69231	8	10.8108	0.999
PALB2	9	10.3448	7	12.963	2	6.06061	0.999	4	13.3333	5	8.77193	0.999	3	11.5385	6	9.83607	0.999	3	7.31707	6	13.0435	0.999	5	8.06452	4	16	0.999	1	7.69231	8	10.8108	0.999
DAXX	9	10.3448	6	11.1111	3	9.09091	0.999	4	13.3333	5	8.77193	0.999	4	15.3846	5	8.19672	0.999	5	12.1951	4	8.69565	0.999	4	6.45161	5	20	0.999	3	23.0769	6	8.10811	0.999
KDM6A	9	10.3448	8	14.8148	1	3.0303	0.999	3	10	6	10.5263	0.999	3	11.5385	6	9.83607	0.999	5	12.1951	4	8.69565	0.999	5	8.06452	4	16	0.999	2	15.3846	7	9.45946	0.999
RUNX1	9	10.3448	5	9.25926	4	12.1212	0.999	4	13.3333	5	8.77193	0.999	2	7.69231	7	11.4754	0.999	5	12.1951	4	8.69565	0.999	9	14.5161	0	0	0.999	1	7.69231	8	10.8108	0.999
NOTCH3	8	9.1954	5	9.25926	3	9.09091	0.999	3	10	5	8.77193	0.999	1	3.84615	7	11.4754	0.999	2	4.87805	6	13.0435	0.999	6	9.67742	2	8	0.999	1	7.69231	7	9.45946	0.999
SDHA	8	9.1954	7	12.963	1	3.0303	0.999	5	16.6667	3	5.26316	0.999	2	7.69231	6	9.83607	0.999	1	2.43902	7	15.2174	0.999	7	11.2903	1	4	0.999	3	23.0769	5	6.75676	0.999
TSC2	8	9.1954	6	11.1111	2	6.06061	0.999	5	16.6667	3	5.26316	0.999	4	15.3846	4	6.55738	0.999	4	9.7561	4	8.69565	0.999	5	8.06452	3	12	0.999	2	15.3846	6	8.10811	0.999
MSH3	8	9.1954	4	7.40741	4	12.1212	0.999	2	6.66667	6	10.5263	0.999	3	11.5385	5	8.19672	0.999	4	9.7561	4	8.69565	0.999	6	9.67742	2	8	0.999	1	7.69231	7	9.45946	0.999
FANCA	7	8.04598	4	7.40741	3	9.09091	0.999	1	3.33333	6	10.5263	0.999	4	15.3846	3	4.91803	0.999	3	7.31707	4	8.69565	0.999	5	8.06452	2	8	0.999	1	7.69231	6	8.10811	0.999
POLE	7	8.04598	4	7.40741	3	9.09091	0.999	2	6.66667	5	8.77193	0.999	4	15.3846	3	4.91803	0.999	4	9.7561	3	6.52174	0.999	4	6.45161	3	12	0.999	1	7.69231	6	8.10811	0.999
RECQL	7	8.04598	5	9.25926	2	6.06061	0.999	4	13.3333	3	5.26316	0.999	2	7.69231	5	8.19672	0.999	2	4.87805	5	10.8696	0.999	5	8.06452	2	8	0.999	1	7.69231	6	8.10811	0.999
SLX4	7	8.04598	4	7.40741	3	9.09091	0.999	5	16.6667	2	3.50877	0.999	3	11.5385	4	6.55738	0.999	6	14.6341	1	2.17391	0.999	4	6.45161	3	12	0.999	0	0	7	9.45946	0.999
BLM	7	8.04598	4	7.40741	3	9.09091	0.999	4	13.3333	3	5.26316	0.999	1	3.84615	6	9.83607	0.999	2	4.87805	5	10.8696	0.999	7	11.2903	0	0	0.999	1	7.69231	6	8.10811	0.999
NBN	7	8.04598	4	7.40741	3	9.09091	0.999	2	6.66667	5	8.77193	0.999	5	19.2308	2	3.27869	0.999	6	14.6341	1	2.17391	0.999	3	4.83871	4	16	0.999	1	7.69231	6	8.10811	0.999
BRCA1	7	8.04598	5	9.25926	2	6.06061	0.999	2	6.66667	5	8.77193	0.999	1	3.84615	6	9.83607	0.999	2	4.87805	5	10.8696	0.999	6	9.67742	1	4	0.999	0	0	7	9.45946	0.999
ICOSLG	6	6.89655	4	7.40741	2	6.06061	0.999	1	3.33333	5	8.77193	0.999	1	3.84615	5	8.19672	0.999	2	4.87805	4	8.69565	0.999	5	8.06452	1	4	0.999	2	15.3846	4	5.40541	0.999
PMS1	6	6.89655	4	7.40741	2	6.06061	0.999	3	10	3	5.26316	0.999	5	19.2308	1	1.63934	0.999	4	9.7561	2	4.34783	0.999	3	4.83871	3	12	0.999	0	0	6	8.10811	0.999
RECQL4	6	6.89655	4	7.40741	2	6.06061	0.999	1	3.33333	5	8.77193	0.999	4	15.3846	2	3.27869	0.999	5	12.1951	1	2.17391	0.999	2	3.22581	4	16	0.999	0	0	6	8.10811	0.999
RTEL1	6	6.89655	4	7.40741	2	6.06061	0.999	3	10	3	5.26316	0.999	4	15.3846	2	3.27869	0.999	4	9.7561	2	4.34783	0.999	3	4.83871	3	12	0.999	1	7.69231	5	6.75676	0.999
ERCC4	6	6.89655	4	7.40741	2	6.06061	0.999	3	10	3	5.26316	0.999	1	3.84615	5	8.19672	0.999	2	4.87805	4	8.69565	0.999	4	6.45161	2	8	0.999	2	15.3846	4	5.40541	0.999
BRAF	6	6.89655	5	9.25926	1	3.0303	0.999	2	6.66667	4	7.01754	0.999	0	0	6	9.83607	0.999	3	7.31707	3	6.52174	0.999	5	8.06452	1	4	0.999	2	15.3846	4	5.40541	0.999
RANBP2	6	6.89655	3	5.55556	3	9.09091	0.999	2	6.66667	4	7.01754	0.999	2	7.69231	4	6.55738	0.999	4	9.7561	2	4.34783	0.999	4	6.45161	2	8	0.999	0	0	6	8.10811	0.999
FANCD2	6	6.89655	4	7.40741	2	6.06061	0.999	2	6.66667	4	7.01754	0.999	3	11.5385	3	4.91803	0.999	3	7.31707	3	6.52174	0.999	5	8.06452	1	4	0.999	2	15.3846	4	5.40541	0.999
GNAS	6	6.89655	4	7.40741	2	6.06061	0.999	2	6.66667	4	7.01754	0.999	1	3.84615	5	8.19672	0.999	1	2.43902	5	10.8696	0.999	6	9.67742	0	0	0.999	1	7.69231	5	6.75676	0.999
MSH6	6	6.89655	3	5.55556	3	9.09091	0.999	2	6.66667	4	7.01754	0.999	1	3.84615	5	8.19672	0.999	3	7.31707	3	6.52174	0.999	5	8.06452	1	4	0.999	1	7.69231	5	6.75676	0.999
ANKRD11	5	5.74713	5	9.25926	0	0	0.999	4	13.3333	1	1.75439	0.999	2	7.69231	3	4.91803	0.999	3	7.31707	2	4.34783	0.999	3	4.83871	2	8	0.999	0	0	5	6.75676	0.999
PIK3C2G	5	5.74713	3	5.55556	2	6.06061	0.999	2	6.66667	3	5.26316	0.999	2	7.69231	3	4.91803	0.999	2	4.87805	3	6.52174	0.999	3	4.83871	2	8	0.999	1	7.69231	4	5.40541	0.999
ASXL2	5	5.74713	3	5.55556	2	6.06061	0.999	3	10	2	3.50877	0.999	1	3.84615	4	6.55738	0.999	3	7.31707	2	4.34783	0.999	3	4.83871	2	8	0.999	2	15.3846	3	4.05405	0.999
ETV4	5	5.74713	3	5.55556	2	6.06061	0.999	4	13.3333	1	1.75439	0.999	2	7.69231	3	4.91803	0.999	3	7.31707	2	4.34783	0.999	3	4.83871	2	8	0.999	0	0	5	6.75676	0.999
KMT2A	5	5.74713	2	3.7037	3	9.09091	0.999	1	3.33333	4	7.01754	0.999	1	3.84615	4	6.55738	0.999	2	4.87805	3	6.52174	0.999	4	6.45161	1	4	0.999	1	7.69231	4	5.40541	0.999
AXL	5	5.74713	4	7.40741	1	3.0303	0.999	1	3.33333	4	7.01754	0.999	2	7.69231	3	4.91803	0.999	2	4.87805	3	6.52174	0.999	4	6.45161	1	4	0.999	1	7.69231	4	5.40541	0.999
EZH1	5	5.74713	3	5.55556	2	6.06061	0.999	1	3.33333	4	7.01754	0.999	2	7.69231	3	4.91803	0.999	4	9.7561	1	2.17391	0.999	2	3.22581	3	12	0.999	0	0	5	6.75676	0.999
KEL	5	5.74713	3	5.55556	2	6.06061	0.999	1	3.33333	4	7.01754	0.999	2	7.69231	3	4.91803	0.999	5	12.1951	0	0	0.999	4	6.45161	1	4	0.999	0	0	5	6.75676	0.999
IGF1R	5	5.74713	4	7.40741	1	3.0303	0.999	1	3.33333	4	7.01754	0.999	1	3.84615	4	6.55738	0.999	2	4.87805	3	6.52174	0.999	4	6.45161	1	4	0.999	1	7.69231	4	5.40541	0.999
SOX10	5	5.74713	5	9.25926	0	0	0.999	1	3.33333	4	7.01754	0.999	1	3.84615	4	6.55738	0.999	3	7.31707	2	4.34783	0.999	3	4.83871	2	8	0.999	2	15.3846	3	4.05405	0.999
MAP3K1	5	5.74713	4	7.40741	1	3.0303	0.999	1	3.33333	4	7.01754	0.999	0	0	5	8.19672	0.999	1	2.43902	4	8.69565	0.999	5	8.06452	0	0	0.999	1	7.69231	4	5.40541	0.999
BRIP1	5	5.74713	2	3.7037	3	9.09091	0.999	2	6.66667	3	5.26316	0.999	2	7.69231	3	4.91803	0.999	3	7.31707	2	4.34783	0.999	3	4.83871	2	8	0.999	1	7.69231	4	5.40541	0.999
DIS3	5	5.74713	3	5.55556	2	6.06061	0.999	4	13.3333	1	1.75439	0.999	1	3.84615	4	6.55738	0.999	2	4.87805	3	6.52174	0.999	4	6.45161	1	4	0.999	0	0	5	6.75676	0.999
FGFR4	5	5.74713	3	5.55556	2	6.06061	0.999	3	10	2	3.50877	0.999	0	0	5	8.19672	0.999	1	2.43902	4	8.69565	0.999	5	8.06452	0	0	0.999	0	0	5	6.75676	0.999
WWTR1	5	5.74713	3	5.55556	2	6.06061	0.999	3	10	2	3.50877	0.999	0	0	5	8.19672	0.999	2	4.87805	3	6.52174	0.999	5	8.06452	0	0	0.999	0	0	5	6.75676	0.999
ERBB3	5	5.74713	2	3.7037	3	9.09091	0.999	2	6.66667	3	5.26316	0.999	2	7.69231	3	4.91803	0.999	2	4.87805	3	6.52174	0.999	4	6.45161	1	4	0.999	1	7.69231	4	5.40541	0.999
PIK3C2B	5	5.74713	3	5.55556	2	6.06061	0.999	1	3.33333	4	7.01754	0.999	4	15.3846	1	1.63934	0.999	4	9.7561	1	2.17391	0.999	1	1.6129	4	16	0.999	0	0	5	6.75676	0.999
TEK	5	5.74713	4	7.40741	1	3.0303	0.999	0	0	5	8.77193	0.999	3	11.5385	2	3.27869	0.999	3	7.31707	2	4.34783	0.999	2	3.22581	3	12	0.999	0	0	5	6.75676	0.999
DNMT3B	5	5.74713	2	3.7037	3	9.09091	0.999	3	10	2	3.50877	0.999	3	11.5385	2	3.27869	0.999	4	9.7561	1	2.17391	0.999	3	4.83871	2	8	0.999	1	7.69231	4	5.40541	0.999
HIST3H3	5	5.74713	3	5.55556	2	6.06061	0.999	2	6.66667	3	5.26316	0.999	1	3.84615	4	6.55738	0.999	4	9.7561	1	2.17391	0.999	4	6.45161	1	4	0.999	1	7.69231	4	5.40541	0.999
AMER1	5	5.74713	2	3.7037	3	9.09091	0.999	1	3.33333	4	7.01754	0.999	3	11.5385	2	3.27869	0.999	2	4.87805	3	6.52174	0.999	3	4.83871	2	8	0.999	1	7.69231	4	5.40541	0.999
MAGI2	4	4.5977	2	3.7037	2	6.06061	0.999	3	10	1	1.75439	0.999	1	3.84615	3	4.91803	0.999	3	7.31707	1	2.17391	0.999	3	4.83871	1	4	0.999	0	0	4	5.40541	0.999
TOP2A	4	4.5977	3	5.55556	1	3.0303	0.999	0	0	4	7.01754	0.999	2	7.69231	2	3.27869	0.999	4	9.7561	0	0	0.999	2	3.22581	2	8	0.999	0	0	4	5.40541	0.999
WISP3	4	4.5977	3	5.55556	1	3.0303	0.999	0	0	4	7.01754	0.999	2	7.69231	2	3.27869	0.999	3	7.31707	1	2.17391	0.999	2	3.22581	2	8	0.999	0	0	4	5.40541	0.999
BCORL1	4	4.5977	1	1.85185	3	9.09091	0.999	0	0	4	7.01754	0.999	0	0	4	6.55738	0.999	1	2.43902	3	6.52174	0.999	3	4.83871	1	4	0.999	1	7.69231	3	4.05405	0.999
KMT2B	4	4.5977	1	1.85185	3	9.09091	0.999	0	0	4	7.01754	0.999	2	7.69231	2	3.27869	0.999	2	4.87805	2	4.34783	0.999	2	3.22581	2	8	0.999	0	0	4	5.40541	0.999
MLH1	4	4.5977	4	7.40741	0	0	0.999	1	3.33333	3	5.26316	0.999	1	3.84615	3	4.91803	0.999	0	0	4	8.69565	0.999	4	6.45161	0	0	0.999	1	7.69231	3	4.05405	0.999
NOTCH1	4	4.5977	4	7.40741	0	0	0.999	2	6.66667	2	3.50877	0.999	1	3.84615	3	4.91803	0.999	0	0	4	8.69565	0.999	4	6.45161	0	0	0.999	1	7.69231	3	4.05405	0.999
TET1	4	4.5977	4	7.40741	0	0	0.999	2	6.66667	2	3.50877	0.999	3	11.5385	1	1.63934	0.999	2	4.87805	2	4.34783	0.999	3	4.83871	1	4	0.999	1	7.69231	3	4.05405	0.999
TGFBR2	4	4.5977	1	1.85185	3	9.09091	0.999	2	6.66667	2	3.50877	0.999	0	0	4	6.55738	0.999	2	4.87805	2	4.34783	0.999	2	3.22581	2	8	0.999	1	7.69231	3	4.05405	0.999
TP53BP1	4	4.5977	2	3.7037	2	6.06061	0.999	0	0	4	7.01754	0.999	0	0	4	6.55738	0.999	2	4.87805	2	4.34783	0.999	3	4.83871	1	4	0.999	1	7.69231	3	4.05405	0.999
CDK12	4	4.5977	3	5.55556	1	3.0303	0.999	2	6.66667	2	3.50877	0.999	1	3.84615	3	4.91803	0.999	1	2.43902	3	6.52174	0.999	2	3.22581	2	8	0.999	0	0	4	5.40541	0.999
GATA1	4	4.5977	3	5.55556	1	3.0303	0.999	3	10	1	1.75439	0.999	1	3.84615	3	4.91803	0.999	2	4.87805	2	4.34783	0.999	2	3.22581	2	8	0.999	0	0	4	5.40541	0.999
EGFR	4	4.5977	2	3.7037	2	6.06061	0.999	0	0	4	7.01754	0.999	0	0	4	6.55738	0.999	2	4.87805	2	4.34783	0.999	4	6.45161	0	0	0.999	2	15.3846	2	2.7027	0.999
SPEN	4	4.5977	2	3.7037	2	6.06061	0.999	1	3.33333	3	5.26316	0.999	1	3.84615	3	4.91803	0.999	1	2.43902	3	6.52174	0.999	3	4.83871	1	4	0.999	1	7.69231	3	4.05405	0.999
PIK3CB	4	4.5977	3	5.55556	1	3.0303	0.999	1	3.33333	3	5.26316	0.999	1	3.84615	3	4.91803	0.999	2	4.87805	2	4.34783	0.999	3	4.83871	1	4	0.999	0	0	4	5.40541	0.999
CDH1	4	4.5977	4	7.40741	0	0	0.999	1	3.33333	3	5.26316	0.999	2	7.69231	2	3.27869	0.999	3	7.31707	1	2.17391	0.999	2	3.22581	2	8	0.999	1	7.69231	3	4.05405	0.999
PDGFRA	4	4.5977	2	3.7037	2	6.06061	0.999	2	6.66667	2	3.50877	0.999	1	3.84615	3	4.91803	0.999	1	2.43902	3	6.52174	0.999	2	3.22581	2	8	0.999	2	15.3846	2	2.7027	0.999
RICTOR	4	4.5977	3	5.55556	1	3.0303	0.999	0	0	4	7.01754	0.999	2	7.69231	2	3.27869	0.999	2	4.87805	2	4.34783	0.999	2	3.22581	2	8	0.999	2	15.3846	2	2.7027	0.999
VTCN1	4	4.5977	2	3.7037	2	6.06061	0.999	0	0	4	7.01754	0.999	2	7.69231	2	3.27869	0.999	2	4.87805	2	4.34783	0.999	2	3.22581	2	8	0.999	0	0	4	5.40541	0.999
PDGFRB	4	4.5977	3	5.55556	1	3.0303	0.999	1	3.33333	3	5.26316	0.999	0	0	4	6.55738	0.999	3	7.31707	1	2.17391	0.999	3	4.83871	1	4	0.999	0	0	4	5.40541	0.999
DICER1	4	4.5977	0	0	4	12.1212	0.999	2	6.66667	2	3.50877	0.999	0	0	4	6.55738	0.999	1	2.43902	3	6.52174	0.999	4	6.45161	0	0	0.999	2	15.3846	2	2.7027	0.999
NFE2L2	4	4.5977	1	1.85185	3	9.09091	0.999	1	3.33333	3	5.26316	0.999	1	3.84615	3	4.91803	0.999	2	4.87805	2	4.34783	0.999	4	6.45161	0	0	0.999	0	0	4	5.40541	0.999
NSD1	4	4.5977	3	5.55556	1	3.0303	0.999	2	6.66667	2	3.50877	0.999	1	3.84615	3	4.91803	0.999	2	4.87805	2	4.34783	0.999	3	4.83871	1	4	0.999	0	0	4	5.40541	0.999
STK11	4	4.5977	3	5.55556	1	3.0303	0.999	1	3.33333	3	5.26316	0.999	1	3.84615	3	4.91803	0.999	3	7.31707	1	2.17391	0.999	3	4.83871	1	4	0.999	0	0	4	5.40541	0.999
ATR	4	4.5977	2	3.7037	2	6.06061	0.999	1	3.33333	3	5.26316	0.999	1	3.84615	3	4.91803	0.999	1	2.43902	3	6.52174	0.999	4	6.45161	0	0	0.999	1	7.69231	3	4.05405	0.999
PPM1D	4	4.5977	3	5.55556	1	3.0303	0.999	1	3.33333	3	5.26316	0.999	2	7.69231	2	3.27869	0.999	4	9.7561	0	0	0.999	3	4.83871	1	4	0.999	0	0	4	5.40541	0.999
EPHA5	4	4.5977	2	3.7037	2	6.06061	0.999	1	3.33333	3	5.26316	0.999	1	3.84615	3	4.91803	0.999	1	2.43902	3	6.52174	0.999	3	4.83871	1	4	0.999	1	7.69231	3	4.05405	0.999
SMO	4	4.5977	3	5.55556	1	3.0303	0.999	1	3.33333	3	5.26316	0.999	1	3.84615	3	4.91803	0.999	1	2.43902	3	6.52174	0.999	3	4.83871	1	4	0.999	2	15.3846	2	2.7027	0.999
KDR	4	4.5977	1	1.85185	3	9.09091	0.999	1	3.33333	3	5.26316	0.999	1	3.84615	3	4.91803	0.999	2	4.87805	2	4.34783	0.999	3	4.83871	1	4	0.999	0	0	4	5.40541	0.999
MSH2	4	4.5977	0	0	4	12.1212	0.999	1	3.33333	3	5.26316	0.999	2	7.69231	2	3.27869	0.999	1	2.43902	3	6.52174	0.999	3	4.83871	1	4	0.999	3	23.0769	1	1.35135	0.194923
LATS2	4	4.5977	2	3.7037	2	6.06061	0.999	2	6.66667	2	3.50877	0.999	1	3.84615	3	4.91803	0.999	2	4.87805	2	4.34783	0.999	3	4.83871	1	4	0.999	1	7.69231	3	4.05405	0.999
ERBB2	3	3.44828	2	3.7037	1	3.0303	0.999	1	3.33333	2	3.50877	0.999	1	3.84615	2	3.27869	0.999	2	4.87805	1	2.17391	0.999	2	3.22581	1	4	0.999	0	0	3	4.05405	0.999
FANCE	3	3.44828	2	3.7037	1	3.0303	0.999	2	6.66667	1	1.75439	0.999	0	0	3	4.91803	0.999	2	4.87805	1	2.17391	0.999	3	4.83871	0	0	0.999	0	0	3	4.05405	0.999
MAP3K13	3	3.44828	2	3.7037	1	3.0303	0.999	0	0	3	5.26316	0.999	1	3.84615	2	3.27869	0.999	2	4.87805	1	2.17391	0.999	2	3.22581	1	4	0.999	0	0	3	4.05405	0.999
PTPRD	3	3.44828	2	3.7037	1	3.0303	0.999	1	3.33333	2	3.50877	0.999	1	3.84615	2	3.27869	0.999	2	4.87805	1	2.17391	0.999	1	1.6129	2	8	0.999	0	0	3	4.05405	0.999
ARID1B	3	3.44828	3	5.55556	0	0	0.999	2	6.66667	1	1.75439	0.999	1	3.84615	2	3.27869	0.999	1	2.43902	2	4.34783	0.999	3	4.83871	0	0	0.999	0	0	3	4.05405	0.999
POLD1	3	3.44828	2	3.7037	1	3.0303	0.999	2	6.66667	1	1.75439	0.999	2	7.69231	1	1.63934	0.999	2	4.87805	1	2.17391	0.999	2	3.22581	1	4	0.999	0	0	3	4.05405	0.999
TGFBR1	3	3.44828	2	3.7037	1	3.0303	0.999	2	6.66667	1	1.75439	0.999	2	7.69231	1	1.63934	0.999	1	2.43902	2	4.34783	0.999	3	4.83871	0	0	0.999	1	7.69231	2	2.7027	0.999
EPHA7	3	3.44828	2	3.7037	1	3.0303	0.999	0	0	3	5.26316	0.999	1	3.84615	2	3.27869	0.999	1	2.43902	2	4.34783	0.999	2	3.22581	1	4	0.999	0	0	3	4.05405	0.999
KLF4	3	3.44828	2	3.7037	1	3.0303	0.999	1	3.33333	2	3.50877	0.999	0	0	3	4.91803	0.999	1	2.43902	2	4.34783	0.999	3	4.83871	0	0	0.999	0	0	3	4.05405	0.999
NCOR1	3	3.44828	2	3.7037	1	3.0303	0.999	1	3.33333	2	3.50877	0.999	1	3.84615	2	3.27869	0.999	2	4.87805	1	2.17391	0.999	2	3.22581	1	4	0.999	0	0	3	4.05405	0.999
HOXB13	3	3.44828	2	3.7037	1	3.0303	0.999	0	0	3	5.26316	0.999	2	7.69231	1	1.63934	0.999	3	7.31707	0	0	0.999	1	1.6129	2	8	0.999	0	0	3	4.05405	0.999
WHSC1	3	3.44828	3	5.55556	0	0	0.999	0	0	3	5.26316	0.999	0	0	3	4.91803	0.999	1	2.43902	2	4.34783	0.999	1	1.6129	2	8	0.999	1	7.69231	2	2.7027	0.999
ZNF217	3	3.44828	2	3.7037	1	3.0303	0.999	0	0	3	5.26316	0.999	1	3.84615	2	3.27869	0.999	1	2.43902	2	4.34783	0.999	1	1.6129	2	8	0.999	0	0	3	4.05405	0.999
DROSHA	3	3.44828	1	1.85185	2	6.06061	0.999	1	3.33333	2	3.50877	0.999	1	3.84615	2	3.27869	0.999	1	2.43902	2	4.34783	0.999	2	3.22581	1	4	0.999	1	7.69231	2	2.7027	0.999
FGFR1	3	3.44828	1	1.85185	2	6.06061	0.999	0	0	3	5.26316	0.999	0	0	3	4.91803	0.999	1	2.43902	2	4.34783	0.999	3	4.83871	0	0	0.999	2	15.3846	1	1.35135	0.999
RASA1	3	3.44828	3	5.55556	0	0	0.999	1	3.33333	2	3.50877	0.999	0	0	3	4.91803	0.999	0	0	3	6.52174	0.999	3	4.83871	0	0	0.999	2	15.3846	1	1.35135	0.999
DDR2	3	3.44828	1	1.85185	2	6.06061	0.999	0	0	3	5.26316	0.999	0	0	3	4.91803	0.999	0	0	3	6.52174	0.999	3	4.83871	0	0	0.999	1	7.69231	2	2.7027	0.999
NOTCH2	3	3.44828	3	5.55556	0	0	0.999	1	3.33333	2	3.50877	0.999	1	3.84615	2	3.27869	0.999	1	2.43902	2	4.34783	0.999	2	3.22581	1	4	0.999	1	7.69231	2	2.7027	0.999
PREX2	3	3.44828	3	5.55556	0	0	0.999	1	3.33333	2	3.50877	0.999	0	0	3	4.91803	0.999	1	2.43902	2	4.34783	0.999	2	3.22581	1	4	0.999	1	7.69231	2	2.7027	0.999
CREBBP	3	3.44828	0	0	3	9.09091	0.999	1	3.33333	2	3.50877	0.999	1	3.84615	2	3.27869	0.999	1	2.43902	2	4.34783	0.999	3	4.83871	0	0	0.999	0	0	3	4.05405	0.999
SHQ1	3	3.44828	1	1.85185	2	6.06061	0.999	0	0	3	5.26316	0.999	1	3.84615	2	3.27869	0.999	2	4.87805	1	2.17391	0.999	2	3.22581	1	4	0.999	0	0	3	4.05405	0.999
MAP2K1	3	3.44828	0	0	3	9.09091	0.999	1	3.33333	2	3.50877	0.999	1	3.84615	2	3.27869	0.999	1	2.43902	2	4.34783	0.999	2	3.22581	1	4	0.999	0	0	3	4.05405	0.999
KEAP1	3	3.44828	3	5.55556	0	0	0.999	1	3.33333	2	3.50877	0.999	2	7.69231	1	1.63934	0.999	2	4.87805	1	2.17391	0.999	1	1.6129	2	8	0.999	0	0	3	4.05405	0.999
NTRK1	3	3.44828	2	3.7037	1	3.0303	0.999	0	0	3	5.26316	0.999	1	3.84615	2	3.27869	0.999	1	2.43902	2	4.34783	0.999	2	3.22581	1	4	0.999	0	0	3	4.05405	0.999
SMARCA4	3	3.44828	1	1.85185	2	6.06061	0.999	1	3.33333	2	3.50877	0.999	0	0	3	4.91803	0.999	0	0	3	6.52174	0.999	3	4.83871	0	0	0.999	0	0	3	4.05405	0.999
FANCL	3	3.44828	3	5.55556	0	0	0.999	3	10	0	0	0.999	1	3.84615	2	3.27869	0.999	1	2.43902	2	4.34783	0.999	1	1.6129	2	8	0.999	0	0	3	4.05405	0.999
MAP3K4	3	3.44828	3	5.55556	0	0	0.999	2	6.66667	1	1.75439	0.999	1	3.84615	2	3.27869	0.999	1	2.43902	2	4.34783	0.999	1	1.6129	2	8	0.999	0	0	3	4.05405	0.999
PAK6	3	3.44828	2	3.7037	1	3.0303	0.999	2	6.66667	1	1.75439	0.999	1	3.84615	2	3.27869	0.999	2	4.87805	1	2.17391	0.999	1	1.6129	2	8	0.999	0	0	3	4.05405	0.999
FANCC	3	3.44828	2	3.7037	1	3.0303	0.999	2	6.66667	1	1.75439	0.999	0	0	3	4.91803	0.999	1	2.43902	2	4.34783	0.999	2	3.22581	1	4	0.999	0	0	3	4.05405	0.999
MET	3	3.44828	2	3.7037	1	3.0303	0.999	2	6.66667	1	1.75439	0.999	1	3.84615	2	3.27869	0.999	2	4.87805	1	2.17391	0.999	2	3.22581	1	4	0.999	0	0	3	4.05405	0.999
TERT	3	3.44828	3	5.55556	0	0	0.999	1	3.33333	2	3.50877	0.999	1	3.84615	2	3.27869	0.999	2	4.87805	1	2.17391	0.999	2	3.22581	1	4	0.999	0	0	3	4.05405	0.999
SUZ12	3	3.44828	3	5.55556	0	0	0.999	2	6.66667	1	1.75439	0.999	1	3.84615	2	3.27869	0.999	2	4.87805	1	2.17391	0.999	2	3.22581	1	4	0.999	0	0	3	4.05405	0.999
CHD4	3	3.44828	2	3.7037	1	3.0303	0.999	2	6.66667	1	1.75439	0.999	2	7.69231	1	1.63934	0.999	2	4.87805	1	2.17391	0.999	1	1.6129	2	8	0.999	0	0	3	4.05405	0.999
MPL	3	3.44828	3	5.55556	0	0	0.999	2	6.66667	1	1.75439	0.999	1	3.84615	2	3.27869	0.999	1	2.43902	2	4.34783	0.999	2	3.22581	1	4	0.999	1	7.69231	2	2.7027	0.999
RET	3	3.44828	3	5.55556	0	0	0.999	2	6.66667	1	1.75439	0.999	1	3.84615	2	3.27869	0.999	1	2.43902	2	4.34783	0.999	2	3.22581	1	4	0.999	0	0	3	4.05405	0.999
CCND2	3	3.44828	3	5.55556	0	0	0.999	1	3.33333	2	3.50877	0.999	3	11.5385	0	0	0.999	3	7.31707	0	0	0.999	0	0	3	12	0.999	0	0	3	4.05405	0.999
ABL2	3	3.44828	1	1.85185	2	6.06061	0.999	2	6.66667	1	1.75439	0.999	0	0	3	4.91803	0.999	2	4.87805	1	2.17391	0.999	2	3.22581	1	4	0.999	0	0	3	4.05405	0.999
ATRX	3	3.44828	2	3.7037	1	3.0303	0.999	1	3.33333	2	3.50877	0.999	0	0	3	4.91803	0.999	0	0	3	6.52174	0.999	3	4.83871	0	0	0.999	2	15.3846	1	1.35135	0.999
CD276	3	3.44828	1	1.85185	2	6.06061	0.999	1	3.33333	2	3.50877	0.999	1	3.84615	2	3.27869	0.999	2	4.87805	1	2.17391	0.999	2	3.22581	1	4	0.999	1	7.69231	2	2.7027	0.999
REL	3	3.44828	2	3.7037	1	3.0303	0.999	1	3.33333	2	3.50877	0.999	1	3.84615	2	3.27869	0.999	3	7.31707	0	0	0.999	2	3.22581	1	4	0.999	0	0	3	4.05405	0.999
ALK	3	3.44828	2	3.7037	1	3.0303	0.999	0	0	3	5.26316	0.999	1	3.84615	2	3.27869	0.999	2	4.87805	1	2.17391	0.999	1	1.6129	2	8	0.999	1	7.69231	2	2.7027	0.999
CSDE1	3	3.44828	2	3.7037	1	3.0303	0.999	0	0	3	5.26316	0.999	1	3.84615	2	3.27869	0.999	1	2.43902	2	4.34783	0.999	3	4.83871	0	0	0.999	0	0	3	4.05405	0.999
PBRM1	3	3.44828	2	3.7037	1	3.0303	0.999	0	0	3	5.26316	0.999	2	7.69231	1	1.63934	0.999	1	2.43902	2	4.34783	0.999	2	3.22581	1	4	0.999	1	7.69231	2	2.7027	0.999
FLT1	3	3.44828	3	5.55556	0	0	0.999	1	3.33333	2	3.50877	0.999	3	11.5385	0	0	0.999	3	7.31707	0	0	0.999	0	0	3	12	0.999	0	0	3	4.05405	0.999
RAD54L	3	3.44828	0	0	3	9.09091	0.999	0	0	3	5.26316	0.999	1	3.84615	2	3.27869	0.999	1	2.43902	2	4.34783	0.999	3	4.83871	0	0	0.999	1	7.69231	2	2.7027	0.999
CHD2	3	3.44828	3	5.55556	0	0	0.999	1	3.33333	2	3.50877	0.999	1	3.84615	2	3.27869	0.999	2	4.87805	1	2.17391	0.999	2	3.22581	1	4	0.999	0	0	3	4.05405	0.999
ARID5B	3	3.44828	1	1.85185	2	6.06061	0.999	1	3.33333	2	3.50877	0.999	2	7.69231	1	1.63934	0.999	2	4.87805	1	2.17391	0.999	3	4.83871	0	0	0.999	0	0	3	4.05405	0.999
IRS2	3	3.44828	2	3.7037	1	3.0303	0.999	2	6.66667	1	1.75439	0.999	1	3.84615	2	3.27869	0.999	1	2.43902	2	4.34783	0.999	3	4.83871	0	0	0.999	0	0	3	4.05405	0.999
PARK2	3	3.44828	2	3.7037	1	3.0303	0.999	1	3.33333	2	3.50877	0.999	0	0	3	4.91803	0.999	2	4.87805	1	2.17391	0.999	3	4.83871	0	0	0.999	0	0	3	4.05405	0.999
TRAF7	3	3.44828	3	5.55556	0	0	0.999	0	0	3	5.26316	0.999	1	3.84615	2	3.27869	0.999	2	4.87805	1	2.17391	0.999	2	3.22581	1	4	0.999	0	0	3	4.05405	0.999
ELF3	3	3.44828	3	5.55556	0	0	0.999	0	0	3	5.26316	0.999	1	3.84615	2	3.27869	0.999	3	7.31707	0	0	0.999	1	1.6129	2	8	0.999	1	7.69231	2	2.7027	0.999
RFWD2	3	3.44828	2	3.7037	1	3.0303	0.999	2	6.66667	1	1.75439	0.999	0	0	3	4.91803	0.999	2	4.87805	1	2.17391	0.999	2	3.22581	1	4	0.999	2	15.3846	1	1.35135	0.999
PTCH1	3	3.44828	1	1.85185	2	6.06061	0.999	1	3.33333	2	3.50877	0.999	1	3.84615	2	3.27869	0.999	3	7.31707	0	0	0.999	2	3.22581	1	4	0.999	1	7.69231	2	2.7027	0.999
GATA3	2	2.29885	2	3.7037	0	0	0.999	1	3.33333	1	1.75439	0.999	1	3.84615	1	1.63934	0.999	0	0	2	4.34783	0.999	2	3.22581	0	0	0.999	0	0	2	2.7027	0.999
MEN1	2	2.29885	2	3.7037	0	0	0.999	1	3.33333	1	1.75439	0.999	1	3.84615	1	1.63934	0.999	1	2.43902	1	2.17391	0.999	1	1.6129	1	4	0.999	0	0	2	2.7027	0.999
TCF7L2	2	2.29885	2	3.7037	0	0	0.999	1	3.33333	1	1.75439	0.999	2	7.69231	0	0	0.999	2	4.87805	0	0	0.999	0	0	2	8	0.999	0	0	2	2.7027	0.999
HIST1H3C	2	2.29885	0	0	2	6.06061	0.999	0	0	2	3.50877	0.999	1	3.84615	1	1.63934	0.999	1	2.43902	1	2.17391	0.999	1	1.6129	1	4	0.999	0	0	2	2.7027	0.999
LZTR1	2	2.29885	0	0	2	6.06061	0.999	0	0	2	3.50877	0.999	1	3.84615	1	1.63934	0.999	1	2.43902	1	2.17391	0.999	1	1.6129	1	4	0.999	0	0	2	2.7027	0.999
MUTYH	2	2.29885	1	1.85185	1	3.0303	0.999	1	3.33333	1	1.75439	0.999	0	0	2	3.27869	0.999	0	0	2	4.34783	0.999	2	3.22581	0	0	0.999	1	7.69231	1	1.35135	0.999
MST1R	2	2.29885	1	1.85185	1	3.0303	0.999	0	0	2	3.50877	0.999	0	0	2	3.27869	0.999	2	4.87805	0	0	0.999	2	3.22581	0	0	0.999	0	0	2	2.7027	0.999
APC	2	2.29885	1	1.85185	1	3.0303	0.999	0	0	2	3.50877	0.999	0	0	2	3.27869	0.999	0	0	2	4.34783	0.999	1	1.6129	1	4	0.999	0	0	2	2.7027	0.999
FGF6	2	2.29885	2	3.7037	0	0	0.999	1	3.33333	1	1.75439	0.999	1	3.84615	1	1.63934	0.999	1	2.43902	1	2.17391	0.999	0	0	2	8	0.999	0	0	2	2.7027	0.999
ERF	2	2.29885	0	0	2	6.06061	0.999	0	0	2	3.50877	0.999	0	0	2	3.27869	0.999	0	0	2	4.34783	0.999	2	3.22581	0	0	0.999	2	15.3846	0	0	0.222485
ERCC3	2	2.29885	1	1.85185	1	3.0303	0.999	1	3.33333	1	1.75439	0.999	0	0	2	3.27869	0.999	1	2.43902	1	2.17391	0.999	2	3.22581	0	0	0.999	1	7.69231	1	1.35135	0.999
TAP2	2	2.29885	2	3.7037	0	0	0.999	0	0	2	3.50877	0.999	0	0	2	3.27869	0.999	0	0	2	4.34783	0.999	2	3.22581	0	0	0.999	1	7.69231	1	1.35135	0.999
E2F3	2	2.29885	2	3.7037	0	0	0.999	2	6.66667	0	0	0.999	1	3.84615	1	1.63934	0.999	1	2.43902	1	2.17391	0.999	0	0	2	8	0.999	1	7.69231	1	1.35135	0.999
U2AF1	2	2.29885	1	1.85185	1	3.0303	0.999	2	6.66667	0	0	0.999	1	3.84615	1	1.63934	0.999	1	2.43902	1	2.17391	0.999	0	0	2	8	0.999	2	15.3846	0	0	0.222485
VEGFA	2	2.29885	0	0	2	6.06061	0.999	1	3.33333	1	1.75439	0.999	0	0	2	3.27869	0.999	0	0	2	4.34783	0.999	2	3.22581	0	0	0.999	0	0	2	2.7027	0.999
CHEK2	2	2.29885	0	0	2	6.06061	0.999	2	6.66667	0	0	0.999	1	3.84615	1	1.63934	0.999	1	2.43902	1	2.17391	0.999	1	1.6129	1	4	0.999	0	0	2	2.7027	0.999
JAK1	2	2.29885	1	1.85185	1	3.0303	0.999	2	6.66667	0	0	0.999	0	0	2	3.27869	0.999	0	0	2	4.34783	0.999	1	1.6129	1	4	0.999	1	7.69231	1	1.35135	0.999
KIT	2	2.29885	0	0	2	6.06061	0.999	1	3.33333	1	1.75439	0.999	0	0	2	3.27869	0.999	2	4.87805	0	0	0.999	1	1.6129	1	4	0.999	0	0	2	2.7027	0.999
TMEM127	2	2.29885	1	1.85185	1	3.0303	0.999	1	3.33333	1	1.75439	0.999	1	3.84615	1	1.63934	0.999	2	4.87805	0	0	0.999	1	1.6129	1	4	0.999	0	0	2	2.7027	0.999
GABRA6	2	2.29885	2	3.7037	0	0	0.999	1	3.33333	1	1.75439	0.999	1	3.84615	1	1.63934	0.999	2	4.87805	0	0	0.999	1	1.6129	1	4	0.999	0	0	2	2.7027	0.999
PIK3R3	2	2.29885	1	1.85185	1	3.0303	0.999	1	3.33333	1	1.75439	0.999	1	3.84615	1	1.63934	0.999	1	2.43902	1	2.17391	0.999	1	1.6129	1	4	0.999	0	0	2	2.7027	0.999
STAT5A	2	2.29885	1	1.85185	1	3.0303	0.999	1	3.33333	1	1.75439	0.999	2	7.69231	0	0	0.999	2	4.87805	0	0	0.999	0	0	2	8	0.999	0	0	2	2.7027	0.999
BIRC3	2	2.29885	1	1.85185	1	3.0303	0.999	0	0	2	3.50877	0.999	0	0	2	3.27869	0.999	0	0	2	4.34783	0.999	2	3.22581	0	0	0.999	0	0	2	2.7027	0.999
GLI1	2	2.29885	1	1.85185	1	3.0303	0.999	0	0	2	3.50877	0.999	0	0	2	3.27869	0.999	1	2.43902	1	2.17391	0.999	1	1.6129	1	4	0.999	0	0	2	2.7027	0.999
RAD51D	2	2.29885	1	1.85185	1	3.0303	0.999	0	0	2	3.50877	0.999	2	7.69231	0	0	0.999	1	2.43902	1	2.17391	0.999	1	1.6129	1	4	0.999	0	0	2	2.7027	0.999
ERCC5	2	2.29885	0	0	2	6.06061	0.999	1	3.33333	1	1.75439	0.999	0	0	2	3.27869	0.999	1	2.43902	1	2.17391	0.999	1	1.6129	1	4	0.999	1	7.69231	1	1.35135	0.999
PRKD1	2	2.29885	2	3.7037	0	0	0.999	0	0	2	3.50877	0.999	1	3.84615	1	1.63934	0.999	1	2.43902	1	2.17391	0.999	1	1.6129	1	4	0.999	1	7.69231	1	1.35135	0.999
CYSLTR2	2	2.29885	2	3.7037	0	0	0.999	0	0	2	3.50877	0.999	1	3.84615	1	1.63934	0.999	2	4.87805	0	0	0.999	1	1.6129	1	4	0.999	0	0	2	2.7027	0.999
ERBB4	2	2.29885	2	3.7037	0	0	0.999	1	3.33333	1	1.75439	0.999	1	3.84615	1	1.63934	0.999	1	2.43902	1	2.17391	0.999	1	1.6129	1	4	0.999	0	0	2	2.7027	0.999
KAT6A	2	2.29885	1	1.85185	1	3.0303	0.999	0	0	2	3.50877	0.999	1	3.84615	1	1.63934	0.999	1	2.43902	1	2.17391	0.999	1	1.6129	1	4	0.999	0	0	2	2.7027	0.999
SLIT2	2	2.29885	2	3.7037	0	0	0.999	0	0	2	3.50877	0.999	0	0	2	3.27869	0.999	0	0	2	4.34783	0.999	2	3.22581	0	0	0.999	0	0	2	2.7027	0.999
SOX9	2	2.29885	2	3.7037	0	0	0.999	0	0	2	3.50877	0.999	0	0	2	3.27869	0.999	0	0	2	4.34783	0.999	2	3.22581	0	0	0.999	0	0	2	2.7027	0.999
ARID2	2	2.29885	1	1.85185	1	3.0303	0.999	0	0	2	3.50877	0.999	1	3.84615	1	1.63934	0.999	1	2.43902	1	2.17391	0.999	1	1.6129	1	4	0.999	0	0	2	2.7027	0.999
ASXL1	2	2.29885	2	3.7037	0	0	0.999	1	3.33333	1	1.75439	0.999	0	0	2	3.27869	0.999	1	2.43902	1	2.17391	0.999	2	3.22581	0	0	0.999	0	0	2	2.7027	0.999
BRD4	2	2.29885	2	3.7037	0	0	0.999	1	3.33333	1	1.75439	0.999	0	0	2	3.27869	0.999	0	0	2	4.34783	0.999	2	3.22581	0	0	0.999	0	0	2	2.7027	0.999
FLT4	2	2.29885	1	1.85185	1	3.0303	0.999	1	3.33333	1	1.75439	0.999	0	0	2	3.27869	0.999	1	2.43902	1	2.17391	0.999	2	3.22581	0	0	0.999	0	0	2	2.7027	0.999
IL7R	2	2.29885	2	3.7037	0	0	0.999	0	0	2	3.50877	0.999	0	0	2	3.27869	0.999	0	0	2	4.34783	0.999	2	3.22581	0	0	0.999	0	0	2	2.7027	0.999
INPP4B	2	2.29885	2	3.7037	0	0	0.999	0	0	2	3.50877	0.999	0	0	2	3.27869	0.999	1	2.43902	1	2.17391	0.999	2	3.22581	0	0	0.999	0	0	2	2.7027	0.999
NTRK3	2	2.29885	2	3.7037	0	0	0.999	0	0	2	3.50877	0.999	0	0	2	3.27869	0.999	0	0	2	4.34783	0.999	2	3.22581	0	0	0.999	0	0	2	2.7027	0.999
EMSY	2	2.29885	2	3.7037	0	0	0.999	1	3.33333	1	1.75439	0.999	1	3.84615	1	1.63934	0.999	1	2.43902	1	2.17391	0.999	1	1.6129	1	4	0.999	0	0	2	2.7027	0.999
JAK3	2	2.29885	2	3.7037	0	0	0.999	1	3.33333	1	1.75439	0.999	0	0	2	3.27869	0.999	0	0	2	4.34783	0.999	2	3.22581	0	0	0.999	0	0	2	2.7027	0.999
PRDM1	2	2.29885	0	0	2	6.06061	0.999	1	3.33333	1	1.75439	0.999	0	0	2	3.27869	0.999	2	4.87805	0	0	0.999	2	3.22581	0	0	0.999	0	0	2	2.7027	0.999
SH2B3	2	2.29885	1	1.85185	1	3.0303	0.999	1	3.33333	1	1.75439	0.999	0	0	2	3.27869	0.999	0	0	2	4.34783	0.999	2	3.22581	0	0	0.999	0	0	2	2.7027	0.999
PTPRS	2	2.29885	1	1.85185	1	3.0303	0.999	1	3.33333	1	1.75439	0.999	0	0	2	3.27869	0.999	0	0	2	4.34783	0.999	2	3.22581	0	0	0.999	1	7.69231	1	1.35135	0.999
PMS2	2	2.29885	1	1.85185	1	3.0303	0.999	0	0	2	3.50877	0.999	1	3.84615	1	1.63934	0.999	1	2.43902	1	2.17391	0.999	1	1.6129	1	4	0.999	0	0	2	2.7027	0.999
RUNX1T1	2	2.29885	1	1.85185	1	3.0303	0.999	0	0	2	3.50877	0.999	1	3.84615	1	1.63934	0.999	1	2.43902	1	2.17391	0.999	1	1.6129	1	4	0.999	0	0	2	2.7027	0.999
SMAD3	2	2.29885	0	0	2	6.06061	0.999	0	0	2	3.50877	0.999	1	3.84615	1	1.63934	0.999	0	0	2	4.34783	0.999	2	3.22581	0	0	0.999	1	7.69231	1	1.35135	0.999
BCOR	2	2.29885	1	1.85185	1	3.0303	0.999	0	0	2	3.50877	0.999	1	3.84615	1	1.63934	0.999	2	4.87805	0	0	0.999	2	3.22581	0	0	0.999	0	0	2	2.7027	0.999
ETV6	2	2.29885	0	0	2	6.06061	0.999	0	0	2	3.50877	0.999	1	3.84615	1	1.63934	0.999	1	2.43902	1	2.17391	0.999	2	3.22581	0	0	0.999	0	0	2	2.7027	0.999
INSR	2	2.29885	1	1.85185	1	3.0303	0.999	0	0	2	3.50877	0.999	2	7.69231	0	0	0.999	2	4.87805	0	0	0.999	0	0	2	8	0.999	0	0	2	2.7027	0.999
SESN3	2	2.29885	0	0	2	6.06061	0.999	0	0	2	3.50877	0.999	1	3.84615	1	1.63934	0.999	1	2.43902	1	2.17391	0.999	2	3.22581	0	0	0.999	0	0	2	2.7027	0.999
TMPRSS2	2	2.29885	0	0	2	6.06061	0.999	2	6.66667	0	0	0.999	0	0	2	3.27869	0.999	1	2.43902	1	2.17391	0.999	2	3.22581	0	0	0.999	0	0	2	2.7027	0.999
CDKN1B	2	2.29885	2	3.7037	0	0	0.999	0	0	2	3.50877	0.999	2	7.69231	0	0	0.999	2	4.87805	0	0	0.999	0	0	2	8	0.999	0	0	2	2.7027	0.999
TSHR	2	2.29885	1	1.85185	1	3.0303	0.999	0	0	2	3.50877	0.999	1	3.84615	1	1.63934	0.999	1	2.43902	1	2.17391	0.999	1	1.6129	1	4	0.999	2	15.3846	0	0	0.222485
BRD2	2	2.29885	2	3.7037	0	0	0.999	0	0	2	3.50877	0.999	0	0	2	3.27869	0.999	1	2.43902	1	2.17391	0.999	2	3.22581	0	0	0.999	0	0	2	2.7027	0.999
CDK4	2	2.29885	2	3.7037	0	0	0.999	1	3.33333	1	1.75439	0.999	0	0	2	3.27869	0.999	1	2.43902	1	2.17391	0.999	2	3.22581	0	0	0.999	1	7.69231	1	1.35135	0.999
PAK5	2	2.29885	1	1.85185	1	3.0303	0.999	2	6.66667	0	0	0.999	0	0	2	3.27869	0.999	0	0	2	4.34783	0.999	2	3.22581	0	0	0.999	0	0	2	2.7027	0.999
SETD2	2	2.29885	2	3.7037	0	0	0.999	2	6.66667	0	0	0.999	0	0	2	3.27869	0.999	0	0	2	4.34783	0.999	2	3.22581	0	0	0.999	0	0	2	2.7027	0.999
KDM5A	2	2.29885	2	3.7037	0	0	0.999	1	3.33333	1	1.75439	0.999	1	3.84615	1	1.63934	0.999	2	4.87805	0	0	0.999	1	1.6129	1	4	0.999	0	0	2	2.7027	0.999
ESR1	2	2.29885	2	3.7037	0	0	0.999	1	3.33333	1	1.75439	0.999	1	3.84615	1	1.63934	0.999	2	4.87805	0	0	0.999	1	1.6129	1	4	0.999	0	0	2	2.7027	0.999
EPHA3	2	2.29885	0	0	2	6.06061	0.999	0	0	2	3.50877	0.999	0	0	2	3.27869	0.999	0	0	2	4.34783	0.999	2	3.22581	0	0	0.999	1	7.69231	1	1.35135	0.999
NEGR1	1	1.14943	1	1.85185	0	0	0.999	0	0	1	1.75439	0.999	0	0	1	1.63934	0.999	1	2.43902	0	0	0.999	1	1.6129	0	0	0.999	0	0	1	1.35135	0.999
KNSTRN	1	1.14943	0	0	1	3.0303	0.999	0	0	1	1.75439	0.999	0	0	1	1.63934	0.999	0	0	1	2.17391	0.999	0	0	1	4	0.999	0	0	1	1.35135	0.999
SDHB	1	1.14943	0	0	1	3.0303	0.999	0	0	1	1.75439	0.999	0	0	1	1.63934	0.999	0	0	1	2.17391	0.999	0	0	1	4	0.999	0	0	1	1.35135	0.999
FOXL2	1	1.14943	1	1.85185	0	0	0.999	1	3.33333	0	0	0.999	1	3.84615	0	0	0.999	0	0	1	2.17391	0.999	1	1.6129	0	0	0.999	0	0	1	1.35135	0.999
GATA2	1	1.14943	1	1.85185	0	0	0.999	1	3.33333	0	0	0.999	1	3.84615	0	0	0.999	0	0	1	2.17391	0.999	1	1.6129	0	0	0.999	0	0	1	1.35135	0.999
LATS1	1	1.14943	1	1.85185	0	0	0.999	1	3.33333	0	0	0.999	1	3.84615	0	0	0.999	1	2.43902	0	0	0.999	0	0	1	4	0.999	0	0	1	1.35135	0.999
MED12	1	1.14943	1	1.85185	0	0	0.999	1	3.33333	0	0	0.999	1	3.84615	0	0	0.999	1	2.43902	0	0	0.999	0	0	1	4	0.999	0	0	1	1.35135	0.999
TAF1	1	1.14943	1	1.85185	0	0	0.999	1	3.33333	0	0	0.999	1	3.84615	0	0	0.999	1	2.43902	0	0	0.999	0	0	1	4	0.999	0	0	1	1.35135	0.999
PLCG2	1	1.14943	0	0	1	3.0303	0.999	0	0	1	1.75439	0.999	0	0	1	1.63934	0.999	0	0	1	2.17391	0.999	1	1.6129	0	0	0.999	0	0	1	1.35135	0.999
FAM58A	1	1.14943	0	0	1	3.0303	0.999	0	0	1	1.75439	0.999	0	0	1	1.63934	0.999	1	2.43902	0	0	0.999	1	1.6129	0	0	0.999	0	0	1	1.35135	0.999
CBFB	1	1.14943	0	0	1	3.0303	0.999	0	0	1	1.75439	0.999	0	0	1	1.63934	0.999	0	0	1	2.17391	0.999	1	1.6129	0	0	0.999	1	7.69231	0	0	0.999
DNMT3A	1	1.14943	1	1.85185	0	0	0.999	0	0	1	1.75439	0.999	0	0	1	1.63934	0.999	0	0	1	2.17391	0.999	1	1.6129	0	0	0.999	0	0	1	1.35135	0.999
HIST1H1C	1	1.14943	1	1.85185	0	0	0.999	0	0	1	1.75439	0.999	0	0	1	1.63934	0.999	0	0	1	2.17391	0.999	1	1.6129	0	0	0.999	1	7.69231	0	0	0.999
DNMT1	1	1.14943	1	1.85185	0	0	0.999	1	3.33333	0	0	0.999	0	0	1	1.63934	0.999	0	0	1	2.17391	0.999	0	0	1	4	0.999	1	7.69231	0	0	0.999
IL10	1	1.14943	1	1.85185	0	0	0.999	1	3.33333	0	0	0.999	0	0	1	1.63934	0.999	0	0	1	2.17391	0.999	0	0	1	4	0.999	1	7.69231	0	0	0.999
SMARCD1	1	1.14943	1	1.85185	0	0	0.999	1	3.33333	0	0	0.999	0	0	1	1.63934	0.999	0	0	1	2.17391	0.999	0	0	1	4	0.999	1	7.69231	0	0	0.999
ERG	1	1.14943	0	0	1	3.0303	0.999	0	0	1	1.75439	0.999	0	0	1	1.63934	0.999	0	0	1	2.17391	0.999	1	1.6129	0	0	0.999	0	0	1	1.35135	0.999
NUP93	1	1.14943	0	0	1	3.0303	0.999	0	0	1	1.75439	0.999	0	0	1	1.63934	0.999	0	0	1	2.17391	0.999	1	1.6129	0	0	0.999	0	0	1	1.35135	0.999
PTPRT	1	1.14943	0	0	1	3.0303	0.999	0	0	1	1.75439	0.999	0	0	1	1.63934	0.999	0	0	1	2.17391	0.999	1	1.6129	0	0	0.999	0	0	1	1.35135	0.999
EPHB1	1	1.14943	0	0	1	3.0303	0.999	1	3.33333	0	0	0.999	1	3.84615	0	0	0.999	1	2.43902	0	0	0.999	0	0	1	4	0.999	0	0	1	1.35135	0.999
RB1	1	1.14943	1	1.85185	0	0	0.999	0	0	1	1.75439	0.999	0	0	1	1.63934	0.999	0	0	1	2.17391	0.999	1	1.6129	0	0	0.999	0	0	1	1.35135	0.999
CCND1	1	1.14943	1	1.85185	0	0	0.999	1	3.33333	0	0	0.999	0	0	1	1.63934	0.999	0	0	1	2.17391	0.999	0	0	1	4	0.999	0	0	1	1.35135	0.999
CTCF	1	1.14943	1	1.85185	0	0	0.999	1	3.33333	0	0	0.999	0	0	1	1.63934	0.999	0	0	1	2.17391	0.999	0	0	1	4	0.999	0	0	1	1.35135	0.999
AR	1	1.14943	1	1.85185	0	0	0.999	1	3.33333	0	0	0.999	0	0	1	1.63934	0.999	0	0	1	2.17391	0.999	1	1.6129	0	0	0.999	0	0	1	1.35135	0.999
FOXP1	1	1.14943	1	1.85185	0	0	0.999	1	3.33333	0	0	0.999	0	0	1	1.63934	0.999	0	0	1	2.17391	0.999	1	1.6129	0	0	0.999	0	0	1	1.35135	0.999
NF2	1	1.14943	1	1.85185	0	0	0.999	1	3.33333	0	0	0.999	0	0	1	1.63934	0.999	0	0	1	2.17391	0.999	1	1.6129	0	0	0.999	0	0	1	1.35135	0.999
SDHC	1	1.14943	1	1.85185	0	0	0.999	1	3.33333	0	0	0.999	0	0	1	1.63934	0.999	0	0	1	2.17391	0.999	1	1.6129	0	0	0.999	0	0	1	1.35135	0.999
HGF	1	1.14943	1	1.85185	0	0	0.999	1	3.33333	0	0	0.999	0	0	1	1.63934	0.999	0	0	1	2.17391	0.999	1	1.6129	0	0	0.999	1	7.69231	0	0	0.999
MAPK3	1	1.14943	1	1.85185	0	0	0.999	1	3.33333	0	0	0.999	0	0	1	1.63934	0.999	0	0	1	2.17391	0.999	1	1.6129	0	0	0.999	1	7.69231	0	0	0.999
XPO1	1	1.14943	1	1.85185	0	0	0.999	1	3.33333	0	0	0.999	0	0	1	1.63934	0.999	0	0	1	2.17391	0.999	1	1.6129	0	0	0.999	1	7.69231	0	0	0.999
FGF10	1	1.14943	1	1.85185	0	0	0.999	1	3.33333	0	0	0.999	1	3.84615	0	0	0.999	1	2.43902	0	0	0.999	0	0	1	4	0.999	0	0	1	1.35135	0.999
SF3B1	1	1.14943	1	1.85185	0	0	0.999	1	3.33333	0	0	0.999	1	3.84615	0	0	0.999	1	2.43902	0	0	0.999	0	0	1	4	0.999	0	0	1	1.35135	0.999
MALT1	1	1.14943	1	1.85185	0	0	0.999	1	3.33333	0	0	0.999	0	0	1	1.63934	0.999	0	0	1	2.17391	0.999	1	1.6129	0	0	0.999	0	0	1	1.35135	0.999
TP63	1	1.14943	1	1.85185	0	0	0.999	1	3.33333	0	0	0.999	1	3.84615	0	0	0.999	1	2.43902	0	0	0.999	0	0	1	4	0.999	0	0	1	1.35135	0.999
WHSC1L1	1	1.14943	1	1.85185	0	0	0.999	1	3.33333	0	0	0.999	1	3.84615	0	0	0.999	1	2.43902	0	0	0.999	0	0	1	4	0.999	0	0	1	1.35135	0.999
PRSS8	1	1.14943	0	0	1	3.0303	0.999	0	0	1	1.75439	0.999	0	0	1	1.63934	0.999	0	0	1	2.17391	0.999	1	1.6129	0	0	0.999	0	0	1	1.35135	0.999
RPTOR	1	1.14943	0	0	1	3.0303	0.999	0	0	1	1.75439	0.999	0	0	1	1.63934	0.999	0	0	1	2.17391	0.999	1	1.6129	0	0	0.999	0	0	1	1.35135	0.999
HIST1H3A	1	1.14943	1	1.85185	0	0	0.999	0	0	1	1.75439	0.999	1	3.84615	0	0	0.999	1	2.43902	0	0	0.999	0	0	1	4	0.999	0	0	1	1.35135	0.999
HRAS	1	1.14943	1	1.85185	0	0	0.999	0	0	1	1.75439	0.999	1	3.84615	0	0	0.999	1	2.43902	0	0	0.999	0	0	1	4	0.999	0	0	1	1.35135	0.999
ARAF	1	1.14943	1	1.85185	0	0	0.999	0	0	1	1.75439	0.999	1	3.84615	0	0	0.999	1	2.43902	0	0	0.999	0	0	1	4	0.999	0	0	1	1.35135	0.999
ABL1	1	1.14943	1	1.85185	0	0	0.999	0	0	1	1.75439	0.999	0	0	1	1.63934	0.999	0	0	1	2.17391	0.999	1	1.6129	0	0	0.999	0	0	1	1.35135	0.999
MAPK8	1	1.14943	1	1.85185	0	0	0.999	0	0	1	1.75439	0.999	0	0	1	1.63934	0.999	0	0	1	2.17391	0.999	1	1.6129	0	0	0.999	0	0	1	1.35135	0.999
EPAS1	1	1.14943	1	1.85185	0	0	0.999	0	0	1	1.75439	0.999	1	3.84615	0	0	0.999	1	2.43902	0	0	0.999	0	0	1	4	0.999	0	0	1	1.35135	0.999
ERCC2	1	1.14943	1	1.85185	0	0	0.999	0	0	1	1.75439	0.999	0	0	1	1.63934	0.999	0	0	1	2.17391	0.999	1	1.6129	0	0	0.999	0	0	1	1.35135	0.999
PAK1	1	1.14943	1	1.85185	0	0	0.999	0	0	1	1.75439	0.999	0	0	1	1.63934	0.999	0	0	1	2.17391	0.999	1	1.6129	0	0	0.999	0	0	1	1.35135	0.999
LYN	1	1.14943	1	1.85185	0	0	0.999	0	0	1	1.75439	0.999	1	3.84615	0	0	0.999	1	2.43902	0	0	0.999	1	1.6129	0	0	0.999	0	0	1	1.35135	0.999
NF1	1	1.14943	1	1.85185	0	0	0.999	0	0	1	1.75439	0.999	1	3.84615	0	0	0.999	1	2.43902	0	0	0.999	1	1.6129	0	0	0.999	0	0	1	1.35135	0.999
AKT3	1	1.14943	1	1.85185	0	0	0.999	0	0	1	1.75439	0.999	0	0	1	1.63934	0.999	0	0	1	2.17391	0.999	1	1.6129	0	0	0.999	0	0	1	1.35135	0.999
STAG2	1	1.14943	1	1.85185	0	0	0.999	0	0	1	1.75439	0.999	0	0	1	1.63934	0.999	0	0	1	2.17391	0.999	1	1.6129	0	0	0.999	0	0	1	1.35135	0.999
ACVR1	1	1.14943	0	0	1	3.0303	0.999	1	3.33333	0	0	0.999	0	0	1	1.63934	0.999	1	2.43902	0	0	0.999	1	1.6129	0	0	0.999	0	0	1	1.35135	0.999
NPM1	1	1.14943	0	0	1	3.0303	0.999	1	3.33333	0	0	0.999	0	0	1	1.63934	0.999	1	2.43902	0	0	0.999	1	1.6129	0	0	0.999	0	0	1	1.35135	0.999
RAD50	1	1.14943	0	0	1	3.0303	0.999	1	3.33333	0	0	0.999	0	0	1	1.63934	0.999	1	2.43902	0	0	0.999	1	1.6129	0	0	0.999	0	0	1	1.35135	0.999
NCOA3	1	1.14943	1	1.85185	0	0	0.999	0	0	1	1.75439	0.999	1	3.84615	0	0	0.999	1	2.43902	0	0	0.999	0	0	1	4	0.999	0	0	1	1.35135	0.999
PIK3CA	1	1.14943	1	1.85185	0	0	0.999	1	3.33333	0	0	0.999	0	0	1	1.63934	0.999	0	0	1	2.17391	0.999	1	1.6129	0	0	0.999	0	0	1	1.35135	0.999
SPOP	1	1.14943	0	0	1	3.0303	0.999	0	0	1	1.75439	0.999	0	0	1	1.63934	0.999	0	0	1	2.17391	0.999	1	1.6129	0	0	0.999	0	0	1	1.35135	0.999
PGR	1	1.14943	0	0	1	3.0303	0.999	0	0	1	1.75439	0.999	1	3.84615	0	0	0.999	1	2.43902	0	0	0.999	1	1.6129	0	0	0.999	0	0	1	1.35135	0.999
SMYD3	1	1.14943	0	0	1	3.0303	0.999	1	3.33333	0	0	0.999	0	0	1	1.63934	0.999	0	0	1	2.17391	0.999	1	1.6129	0	0	0.999	1	7.69231	0	0	0.999
TNFAIP3	1	1.14943	0	0	1	3.0303	0.999	1	3.33333	0	0	0.999	0	0	1	1.63934	0.999	0	0	1	2.17391	0.999	1	1.6129	0	0	0.999	1	7.69231	0	0	0.999
FGFR2	1	1.14943	1	1.85185	0	0	0.999	0	0	1	1.75439	0.999	0	0	1	1.63934	0.999	1	2.43902	0	0	0.999	1	1.6129	0	0	0.999	0	0	1	1.35135	0.999
RAD51	1	1.14943	1	1.85185	0	0	0.999	0	0	1	1.75439	0.999	0	0	1	1.63934	0.999	1	2.43902	0	0	0.999	1	1.6129	0	0	0.999	0	0	1	1.35135	0.999
RPS6KA4	1	1.14943	0	0	1	3.0303	0.999	0	0	1	1.75439	0.999	1	3.84615	0	0	0.999	1	2.43902	0	0	0.999	0	0	1	4	0.999	0	0	1	1.35135	0.999
STAT5B	1	1.14943	0	0	1	3.0303	0.999	0	0	1	1.75439	0.999	1	3.84615	0	0	0.999	1	2.43902	0	0	0.999	0	0	1	4	0.999	0	0	1	1.35135	0.999
CUL3	1	1.14943	0	0	1	3.0303	0.999	0	0	1	1.75439	0.999	1	3.84615	0	0	0.999	1	2.43902	0	0	0.999	1	1.6129	0	0	0.999	0	0	1	1.35135	0.999
FGF3	1	1.14943	0	0	1	3.0303	0.999	0	0	1	1.75439	0.999	1	3.84615	0	0	0.999	1	2.43902	0	0	0.999	1	1.6129	0	0	0.999	0	0	1	1.35135	0.999
MTOR	1	1.14943	0	0	1	3.0303	0.999	0	0	1	1.75439	0.999	1	3.84615	0	0	0.999	1	2.43902	0	0	0.999	1	1.6129	0	0	0.999	0	0	1	1.35135	0.999
SESN1	1	1.14943	0	0	1	3.0303	0.999	0	0	1	1.75439	0.999	1	3.84615	0	0	0.999	1	2.43902	0	0	0.999	1	1.6129	0	0	0.999	0	0	1	1.35135	0.999
PAK3	1	1.14943	0	0	1	3.0303	0.999	1	3.33333	0	0	0.999	0	0	1	1.63934	0.999	1	2.43902	0	0	0.999	1	1.6129	0	0	0.999	0	0	1	1.35135	0.999
MYB	1	1.14943	0	0	1	3.0303	0.999	0	0	1	1.75439	0.999	0	0	1	1.63934	0.999	1	2.43902	0	0	0.999	1	1.6129	0	0	0.999	0	0	1	1.35135	0.999
STK40	1	1.14943	0	0	1	3.0303	0.999	0	0	1	1.75439	0.999	0	0	1	1.63934	0.999	1	2.43902	0	0	0.999	1	1.6129	0	0	0.999	0	0	1	1.35135	0.999
FLCN	1	1.14943	1	1.85185	0	0	0.999	0	0	1	1.75439	0.999	1	3.84615	0	0	0.999	1	2.43902	0	0	0.999	0	0	1	4	0.999	0	0	1	1.35135	0.999
CASP8	1	1.14943	1	1.85185	0	0	0.999	1	3.33333	0	0	0.999	0	0	1	1.63934	0.999	0	0	1	2.17391	0.999	1	1.6129	0	0	0.999	0	0	1	1.35135	0.999
BBC3	1	1.14943	0	0	1	3.0303	0.999	0	0	1	1.75439	0.999	1	3.84615	0	0	0.999	0	0	1	2.17391	0.999	1	1.6129	0	0	0.999	1	7.69231	0	0	0.999
FGF14	1	1.14943	0	0	1	3.0303	0.999	0	0	1	1.75439	0.999	1	3.84615	0	0	0.999	0	0	1	2.17391	0.999	1	1.6129	0	0	0.999	1	7.69231	0	0	0.999
MRE11A	1	1.14943	0	0	1	3.0303	0.999	0	0	1	1.75439	0.999	1	3.84615	0	0	0.999	0	0	1	2.17391	0.999	1	1.6129	0	0	0.999	1	7.69231	0	0	0.999
SYK	1	1.14943	0	0	1	3.0303	0.999	0	0	1	1.75439	0.999	1	3.84615	0	0	0.999	0	0	1	2.17391	0.999	1	1.6129	0	0	0.999	1	7.69231	0	0	0.999
FBXO11	1	1.14943	0	0	1	3.0303	0.999	1	3.33333	0	0	0.999	0	0	1	1.63934	0.999	1	2.43902	0	0	0.999	1	1.6129	0	0	0.999	0	0	1	1.35135	0.999
BRD3	1	1.14943	1	1.85185	0	0	0.999	0	0	1	1.75439	0.999	0	0	1	1.63934	0.999	1	2.43902	0	0	0.999	1	1.6129	0	0	0.999	0	0	1	1.35135	0.999
MAPK1	1	1.14943	0	0	1	3.0303	0.999	0	0	1	1.75439	0.999	0	0	1	1.63934	0.999	0	0	1	2.17391	0.999	1	1.6129	0	0	0.999	0	0	1	1.35135	0.999
PPP4R2	1	1.14943	0	0	1	3.0303	0.999	0	0	1	1.75439	0.999	0	0	1	1.63934	0.999	0	0	1	2.17391	0.999	1	1.6129	0	0	0.999	0	0	1	1.35135	0.999
NKX2-1	1	1.14943	1	1.85185	0	0	0.999	0	0	1	1.75439	0.999	0	0	1	1.63934	0.999	1	2.43902	0	0	0.999	0	0	1	4	0.999	1	7.69231	0	0	0.999
CTNNB1	1	1.14943	1	1.85185	0	0	0.999	1	3.33333	0	0	0.999	0	0	1	1.63934	0.999	0	0	1	2.17391	0.999	1	1.6129	0	0	0.999	0	0	1	1.35135	0.999
MAPKAP1	1	1.14943	1	1.85185	0	0	0.999	0	0	1	1.75439	0.999	0	0	1	1.63934	0.999	0	0	1	2.17391	0.999	1	1.6129	0	0	0.999	0	0	1	1.35135	0.999
PIK3R2	1	1.14943	1	1.85185	0	0	0.999	0	0	1	1.75439	0.999	0	0	1	1.63934	0.999	0	0	1	2.17391	0.999	1	1.6129	0	0	0.999	0	0	1	1.35135	0.999
RPS6KB2	1	1.14943	1	1.85185	0	0	0.999	0	0	1	1.75439	0.999	0	0	1	1.63934	0.999	0	0	1	2.17391	0.999	1	1.6129	0	0	0.999	0	0	1	1.35135	0.999
TCF3	1	1.14943	1	1.85185	0	0	0.999	0	0	1	1.75439	0.999	0	0	1	1.63934	0.999	0	0	1	2.17391	0.999	1	1.6129	0	0	0.999	0	0	1	1.35135	0.999
TAP1	1	1.14943	0	0	1	3.0303	0.999	1	3.33333	0	0	0.999	1	3.84615	0	0	0.999	1	2.43902	0	0	0.999	0	0	1	4	0.999	1	7.69231	0	0	0.999
NTHL1	1	1.14943	1	1.85185	0	0	0.999	0	0	1	1.75439	0.999	1	3.84615	0	0	0.999	1	2.43902	0	0	0.999	0	0	1	4	0.999	0	0	1	1.35135	0.999
SUFU	1	1.14943	0	0	1	3.0303	0.999	1	3.33333	0	0	0.999	0	0	1	1.63934	0.999	0	0	1	2.17391	0.999	1	1.6129	0	0	0.999	1	7.69231	0	0	0.999
DNAJB1	1	1.14943	1	1.85185	0	0	0.999	0	0	1	1.75439	0.999	0	0	1	1.63934	0.999	1	2.43902	0	0	0.999	1	1.6129	0	0	0.999	0	0	1	1.35135	0.999
RAB35	1	1.14943	1	1.85185	0	0	0.999	0	0	1	1.75439	0.999	0	0	1	1.63934	0.999	1	2.43902	0	0	0.999	1	1.6129	0	0	0.999	0	0	1	1.35135	0.999
PIK3CG	1	1.14943	1	1.85185	0	0	0.999	0	0	1	1.75439	0.999	0	0	1	1.63934	0.999	1	2.43902	0	0	0.999	1	1.6129	0	0	0.999	0	0	1	1.35135	0.999
CD274	1	1.14943	0	0	1	3.0303	0.999	1	3.33333	0	0	0.999	0	0	1	1.63934	0.999	0	0	1	2.17391	0.999	1	1.6129	0	0	0.999	0	0	1	1.35135	0.999
HSD3B1	1	1.14943	0	0	1	3.0303	0.999	1	3.33333	0	0	0.999	0	0	1	1.63934	0.999	0	0	1	2.17391	0.999	1	1.6129	0	0	0.999	0	0	1	1.35135	0.999
KDM5C	1	1.14943	1	1.85185	0	0	0.999	1	3.33333	0	0	0.999	1	3.84615	0	0	0.999	1	2.43902	0	0	0.999	0	0	1	4	0.999	0	0	1	1.35135	0.999
BCL2L2	1	1.14943	1	1.85185	0	0	0.999	1	3.33333	0	0	0.999	0	0	1	1.63934	0.999	0	0	1	2.17391	0.999	1	1.6129	0	0	0.999	1	7.69231	0	0	0.999
JAK2	1	1.14943	1	1.85185	0	0	0.999	1	3.33333	0	0	0.999	0	0	1	1.63934	0.999	0	0	1	2.17391	0.999	1	1.6129	0	0	0.999	1	7.69231	0	0	0.999
CCNE1	1	1.14943	1	1.85185	0	0	0.999	0	0	1	1.75439	0.999	0	0	1	1.63934	0.999	0	0	1	2.17391	0.999	1	1.6129	0	0	0.999	0	0	1	1.35135	0.999
SESN2	1	1.14943	1	1.85185	0	0	0.999	0	0	1	1.75439	0.999	0	0	1	1.63934	0.999	0	0	1	2.17391	0.999	1	1.6129	0	0	0.999	0	0	1	1.35135	0.999
MAP2K4	1	1.14943	1	1.85185	0	0	0.999	0	0	1	1.75439	0.999	0	0	1	1.63934	0.999	1	2.43902	0	0	0.999	1	1.6129	0	0	0.999	0	0	1	1.35135	0.999
SPRED1	1	1.14943	1	1.85185	0	0	0.999	0	0	1	1.75439	0.999	0	0	1	1.63934	0.999	1	2.43902	0	0	0.999	1	1.6129	0	0	0.999	0	0	1	1.35135	0.999
YAP1	1	1.14943	1	1.85185	0	0	0.999	0	0	1	1.75439	0.999	0	0	1	1.63934	0.999	1	2.43902	0	0	0.999	1	1.6129	0	0	0.999	0	0	1	1.35135	0.999
DDR1	1	1.14943	1	1.85185	0	0	0.999	1	3.33333	0	0	0.999	0	0	1	1.63934	0.999	0	0	1	2.17391	0.999	1	1.6129	0	0	0.999	0	0	1	1.35135	0.999
IDH2	1	1.14943	1	1.85185	0	0	0.999	1	3.33333	0	0	0.999	0	0	1	1.63934	0.999	0	0	1	2.17391	0.999	1	1.6129	0	0	0.999	0	0	1	1.35135	0.999
RYBP	1	1.14943	1	1.85185	0	0	0.999	1	3.33333	0	0	0.999	0	0	1	1.63934	0.999	0	0	1	2.17391	0.999	1	1.6129	0	0	0.999	0	0	1	1.35135	0.999
FLT3	1	1.14943	1	1.85185	0	0	0.999	0	0	1	1.75439	0.999	1	3.84615	0	0	0.999	1	2.43902	0	0	0.999	0	0	1	4	0.999	0	0	1	1.35135	0.999
PPARG	1	1.14943	1	1.85185	0	0	0.999	0	0	1	1.75439	0.999	1	3.84615	0	0	0.999	1	2.43902	0	0	0.999	0	0	1	4	0.999	0	0	1	1.35135	0.999
CBL	1	1.14943	1	1.85185	0	0	0.999	0	0	1	1.75439	0.999	0	0	1	1.63934	0.999	0	0	1	2.17391	0.999	1	1.6129	0	0	0.999	0	0	1	1.35135	0.999
HDAC9	1	1.14943	1	1.85185	0	0	0.999	0	0	1	1.75439	0.999	0	0	1	1.63934	0.999	0	0	1	2.17391	0.999	1	1.6129	0	0	0.999	0	0	1	1.35135	0.999
CSF1R	1	1.14943	1	1.85185	0	0	0.999	0	0	1	1.75439	0.999	1	3.84615	0	0	0.999	1	2.43902	0	0	0.999	0	0	1	4	0.999	0	0	1	1.35135	0.999
IFNGR1	1	1.14943	0	0	1	3.0303	0.999	0	0	1	1.75439	0.999	0	0	1	1.63934	0.999	0	0	1	2.17391	0.999	1	1.6129	0	0	0.999	0	0	1	1.35135	0.999
INPP4A	1	1.14943	0	0	1	3.0303	0.999	0	0	1	1.75439	0.999	0	0	1	1.63934	0.999	0	0	1	2.17391	0.999	1	1.6129	0	0	0.999	0	0	1	1.35135	0.999
AKT2	1	1.14943	0	0	1	3.0303	0.999	0	0	1	1.75439	0.999	0	0	1	1.63934	0.999	0	0	1	2.17391	0.999	1	1.6129	0	0	0.999	0	0	1	1.35135	0.999
EPCAM	1	1.14943	0	0	1	3.0303	0.999	0	0	1	1.75439	0.999	0	0	1	1.63934	0.999	0	0	1	2.17391	0.999	1	1.6129	0	0	0.999	0	0	1	1.35135	0.999
ERRFI1	1	1.14943	0	0	1	3.0303	0.999	0	0	1	1.75439	0.999	0	0	1	1.63934	0.999	1	2.43902	0	0	0.999	1	1.6129	0	0	0.999	0	0	1	1.35135	0.999
HIST1H3B	1	1.14943	0	0	1	3.0303	0.999	1	3.33333	0	0	0.999	0	0	1	1.63934	0.999	0	0	1	2.17391	0.999	1	1.6129	0	0	0.999	0	0	1	1.35135	0.999
FANCG	1	1.14943	1	1.85185	0	0	0.999	1	3.33333	0	0	0.999	0	0	1	1.63934	0.999	1	2.43902	0	0	0.999	1	1.6129	0	0	0.999	0	0	1	1.35135	0.999
WT1	1	1.14943	1	1.85185	0	0	0.999	1	3.33333	0	0	0.999	0	0	1	1.63934	0.999	1	2.43902	0	0	0.999	1	1.6129	0	0	0.999	0	0	1	1.35135	0.999
BCL2L11	1	1.14943	0	0	1	3.0303	0.999	0	0	1	1.75439	0.999	1	3.84615	0	0	0.999	1	2.43902	0	0	0.999	0	0	1	4	0.999	0	0	1	1.35135	0.999
NUF2	1	1.14943	0	0	1	3.0303	0.999	0	0	1	1.75439	0.999	1	3.84615	0	0	0.999	1	2.43902	0	0	0.999	0	0	1	4	0.999	0	0	1	1.35135	0.999
SOX17	1	1.14943	0	0	1	3.0303	0.999	0	0	1	1.75439	0.999	1	3.84615	0	0	0.999	1	2.43902	0	0	0.999	0	0	1	4	0.999	0	0	1	1.35135	0.999
GID4	1	1.14943	1	1.85185	0	0	0.999	0	0	1	1.75439	0.999	0	0	1	1.63934	0.999	1	2.43902	0	0	0.999	1	1.6129	0	0	0.999	0	0	1	1.35135	0.999
GRIN2A	1	1.14943	0	0	1	3.0303	0.999	0	0	1	1.75439	0.999	0	0	1	1.63934	0.999	0	0	1	2.17391	0.999	1	1.6129	0	0	0.999	1	7.69231	0	0	0.999
PIK3CD	1	1.14943	1	1.85185	0	0	0.999	0	0	1	1.75439	0.999	0	0	1	1.63934	0.999	0	0	1	2.17391	0.999	1	1.6129	0	0	0.999	0	0	1	1.35135	0.999
RBM10	1	1.14943	1	1.85185	0	0	0.999	0	0	1	1.75439	0.999	0	0	1	1.63934	0.999	0	0	1	2.17391	0.999	1	1.6129	0	0	0.999	0	0	1	1.35135	0.999

## Sheet: S3B. CNV
Supplementary Table 3(B). Comparison of mutation frequency according to clinical characteristics (CNV)
Genes	Total		Sex					Age					Stage					Biopsy site					Method					Previous treatment
	No.	%	Male (N = 54)	%	Female (N = 33)	%	adjusted P-value	Age≤60 (N = 30)	%	Age>60yrs (N = 57)	%	adjusted P-value	Localized (N = 26)	%	Meta (N = 61)	%	adjusted P-value	Pancreas (N = 41)	%	Others (N = 46)	%	adjusted P-value	Biopsy (N = 62)	%	Surgery (N = 25)	%	adjusted P-value	Yes (N = 13)	%	No (N = 74)	%	adjusted P-value
KDM5A	5	5.74713	3	5.55556	2	6.06061	0.999	2	6.66667	3	5.26316	0.999	0	0	5	8.19672	0.999	0	0	5	10.8696	0.999	5	8.06452	0	0	0.999	0	0	5	6.75676	0.999
GATA6	4	4.5977	3	5.55556	1	3.0303	0.999	2	6.66667	2	3.50877	0.999	1	3.84615	3	4.91803	0.999	1	2.43902	3	6.52174	0.999	4	6.45161	0	0	0.999	0	0	4	5.40541	0.999
RAD52	4	4.5977	2	3.7037	2	6.06061	0.999	2	6.66667	2	3.50877	0.999	0	0	4	6.55738	0.999	0	0	4	8.69565	0.999	4	6.45161	0	0	0.999	0	0	4	5.40541	0.999
KRAS	3	3.44828	2	3.7037	1	3.0303	0.999	1	3.33333	2	3.50877	0.999	0	0	3	4.91803	0.999	0	0	3	6.52174	0.999	3	4.83871	0	0	0.999	1	7.69231	2	2.7027	0.999
MYC	3	3.44828	2	3.7037	1	3.0303	0.999	0	0	3	5.26316	0.999	1	3.84615	2	3.27869	0.999	0	0	3	6.52174	0.999	3	4.83871	0	0	0.999	0	0	3	4.05405	0.999
DNAJB1	2	2.29885	2	3.7037	0	0	0.999	2	6.66667	0	0	0.999	0	0	2	3.27869	0.999	0	0	2	4.34783	0.999	1	1.6129	1	4	0.999	1	7.69231	1	1.35135	0.999
BABAM1	2	2.29885	1	1.85185	1	3.0303	0.999	2	6.66667	0	0	0.999	0	0	2	3.27869	0.999	0	0	2	4.34783	0.999	2	3.22581	0	0	0.999	0	0	2	2.7027	0.999
MEF2B	2	2.29885	1	1.85185	1	3.0303	0.999	2	6.66667	0	0	0.999	0	0	2	3.27869	0.999	0	0	2	4.34783	0.999	2	3.22581	0	0	0.999	0	0	2	2.7027	0.999
UPF1	2	2.29885	1	1.85185	1	3.0303	0.999	2	6.66667	0	0	0.999	0	0	2	3.27869	0.999	0	0	2	4.34783	0.999	2	3.22581	0	0	0.999	0	0	2	2.7027	0.999
HIST2H3D	2	2.29885	1	1.85185	1	3.0303	0.999	0	0	2	3.50877	0.999	1	3.84615	1	1.63934	0.999	1	2.43902	1	2.17391	0.999	2	3.22581	0	0	0.999	0	0	2	2.7027	0.999
MCL1	2	2.29885	1	1.85185	1	3.0303	0.999	0	0	2	3.50877	0.999	1	3.84615	1	1.63934	0.999	1	2.43902	1	2.17391	0.999	2	3.22581	0	0	0.999	0	0	2	2.7027	0.999
CDK6	2	2.29885	1	1.85185	1	3.0303	0.999	1	3.33333	1	1.75439	0.999	1	3.84615	1	1.63934	0.999	1	2.43902	1	2.17391	0.999	2	3.22581	0	0	0.999	1	7.69231	1	1.35135	0.999
CHD4	2	2.29885	0	0	2	6.06061	0.999	1	3.33333	1	1.75439	0.999	0	0	2	3.27869	0.999	0	0	2	4.34783	0.999	2	3.22581	0	0	0.999	0	0	2	2.7027	0.999
CCND2	2	2.29885	0	0	2	6.06061	0.999	1	3.33333	1	1.75439	0.999	0	0	2	3.27869	0.999	0	0	2	4.34783	0.999	2	3.22581	0	0	0.999	0	0	2	2.7027	0.999
FGF23	2	2.29885	0	0	2	6.06061	0.999	1	3.33333	1	1.75439	0.999	0	0	2	3.27869	0.999	0	0	2	4.34783	0.999	2	3.22581	0	0	0.999	0	0	2	2.7027	0.999
FGF6	2	2.29885	0	0	2	6.06061	0.999	1	3.33333	1	1.75439	0.999	0	0	2	3.27869	0.999	0	0	2	4.34783	0.999	2	3.22581	0	0	0.999	0	0	2	2.7027	0.999
RPS6KB2	1	1.14943	1	1.85185	0	0	0.999	1	3.33333	0	0	0.999	0	0	1	1.63934	0.999	0	0	1	2.17391	0.999	1	1.6129	0	0	0.999	0	0	1	1.35135	0.999
MAPK3	1	1.14943	1	1.85185	0	0	0.999	1	3.33333	0	0	0.999	0	0	1	1.63934	0.999	0	0	1	2.17391	0.999	1	1.6129	0	0	0.999	0	0	1	1.35135	0.999
PRSS8	1	1.14943	1	1.85185	0	0	0.999	1	3.33333	0	0	0.999	0	0	1	1.63934	0.999	0	0	1	2.17391	0.999	1	1.6129	0	0	0.999	0	0	1	1.35135	0.999
FANCA	1	1.14943	1	1.85185	0	0	0.999	1	3.33333	0	0	0.999	0	0	1	1.63934	0.999	0	0	1	2.17391	0.999	1	1.6129	0	0	0.999	0	0	1	1.35135	0.999
CDK12	1	1.14943	1	1.85185	0	0	0.999	1	3.33333	0	0	0.999	0	0	1	1.63934	0.999	0	0	1	2.17391	0.999	1	1.6129	0	0	0.999	0	0	1	1.35135	0.999
ERBB2	2	2.29885	1	1.85185	1	3.0303	0.999	1	3.33333	1	1.75439	0.999	0	0	2	3.27869	0.999	0	0	2	4.34783	0.999	2	3.22581	0	0	0.999	0	0	2	2.7027	0.999
RAD51D	1	1.14943	1	1.85185	0	0	0.999	1	3.33333	0	0	0.999	0	0	1	1.63934	0.999	0	0	1	2.17391	0.999	1	1.6129	0	0	0.999	0	0	1	1.35135	0.999
JAK3	1	1.14943	1	1.85185	0	0	0.999	1	3.33333	0	0	0.999	0	0	1	1.63934	0.999	0	0	1	2.17391	0.999	1	1.6129	0	0	0.999	0	0	1	1.35135	0.999
PIK3R2	1	1.14943	1	1.85185	0	0	0.999	1	3.33333	0	0	0.999	0	0	1	1.63934	0.999	0	0	1	2.17391	0.999	1	1.6129	0	0	0.999	0	0	1	1.35135	0.999
BRD4	1	1.14943	1	1.85185	0	0	0.999	1	3.33333	0	0	0.999	0	0	1	1.63934	0.999	0	0	1	2.17391	0.999	1	1.6129	0	0	0.999	0	0	1	1.35135	0.999
NOTCH3	1	1.14943	1	1.85185	0	0	0.999	1	3.33333	0	0	0.999	0	0	1	1.63934	0.999	0	0	1	2.17391	0.999	1	1.6129	0	0	0.999	0	0	1	1.35135	0.999
CALR	1	1.14943	1	1.85185	0	0	0.999	1	3.33333	0	0	0.999	0	0	1	1.63934	0.999	0	0	1	2.17391	0.999	1	1.6129	0	0	0.999	0	0	1	1.35135	0.999
CARM1	1	1.14943	1	1.85185	0	0	0.999	1	3.33333	0	0	0.999	0	0	1	1.63934	0.999	0	0	1	2.17391	0.999	1	1.6129	0	0	0.999	0	0	1	1.35135	0.999
DNMT1	1	1.14943	1	1.85185	0	0	0.999	1	3.33333	0	0	0.999	0	0	1	1.63934	0.999	0	0	1	2.17391	0.999	1	1.6129	0	0	0.999	0	0	1	1.35135	0.999
INSR	1	1.14943	1	1.85185	0	0	0.999	1	3.33333	0	0	0.999	0	0	1	1.63934	0.999	0	0	1	2.17391	0.999	1	1.6129	0	0	0.999	0	0	1	1.35135	0.999
KEAP1	1	1.14943	1	1.85185	0	0	0.999	1	3.33333	0	0	0.999	0	0	1	1.63934	0.999	0	0	1	2.17391	0.999	1	1.6129	0	0	0.999	0	0	1	1.35135	0.999
SMARCA4	1	1.14943	1	1.85185	0	0	0.999	1	3.33333	0	0	0.999	0	0	1	1.63934	0.999	0	0	1	2.17391	0.999	1	1.6129	0	0	0.999	0	0	1	1.35135	0.999
DOT1L	1	1.14943	1	1.85185	0	0	0.999	1	3.33333	0	0	0.999	0	0	1	1.63934	0.999	0	0	1	2.17391	0.999	1	1.6129	0	0	0.999	0	0	1	1.35135	0.999
GNA11	1	1.14943	1	1.85185	0	0	0.999	1	3.33333	0	0	0.999	0	0	1	1.63934	0.999	0	0	1	2.17391	0.999	1	1.6129	0	0	0.999	0	0	1	1.35135	0.999
MAP2K2	1	1.14943	1	1.85185	0	0	0.999	1	3.33333	0	0	0.999	0	0	1	1.63934	0.999	0	0	1	2.17391	0.999	1	1.6129	0	0	0.999	0	0	1	1.35135	0.999
PTPRS	1	1.14943	1	1.85185	0	0	0.999	1	3.33333	0	0	0.999	0	0	1	1.63934	0.999	0	0	1	2.17391	0.999	1	1.6129	0	0	0.999	0	0	1	1.35135	0.999
STK11	1	1.14943	1	1.85185	0	0	0.999	1	3.33333	0	0	0.999	0	0	1	1.63934	0.999	0	0	1	2.17391	0.999	1	1.6129	0	0	0.999	0	0	1	1.35135	0.999
TCF3	1	1.14943	1	1.85185	0	0	0.999	1	3.33333	0	0	0.999	0	0	1	1.63934	0.999	0	0	1	2.17391	0.999	1	1.6129	0	0	0.999	0	0	1	1.35135	0.999
CRKL	1	1.14943	1	1.85185	0	0	0.999	1	3.33333	0	0	0.999	0	0	1	1.63934	0.999	0	0	1	2.17391	0.999	1	1.6129	0	0	0.999	0	0	1	1.35135	0.999
LZTR1	1	1.14943	1	1.85185	0	0	0.999	1	3.33333	0	0	0.999	0	0	1	1.63934	0.999	0	0	1	2.17391	0.999	1	1.6129	0	0	0.999	0	0	1	1.35135	0.999
EWSR1	1	1.14943	1	1.85185	0	0	0.999	1	3.33333	0	0	0.999	0	0	1	1.63934	0.999	0	0	1	2.17391	0.999	1	1.6129	0	0	0.999	0	0	1	1.35135	0.999
FRS2	1	1.14943	1	1.85185	0	0	0.999	0	0	1	1.75439	0.999	0	0	1	1.63934	0.999	0	0	1	2.17391	0.999	1	1.6129	0	0	0.999	0	0	1	1.35135	0.999
MDM2	1	1.14943	1	1.85185	0	0	0.999	0	0	1	1.75439	0.999	0	0	1	1.63934	0.999	0	0	1	2.17391	0.999	1	1.6129	0	0	0.999	0	0	1	1.35135	0.999
EGFR	1	1.14943	1	1.85185	0	0	0.999	0	0	1	1.75439	0.999	1	3.84615	0	0	0.999	0	0	1	2.17391	0.999	1	1.6129	0	0	0.999	0	0	1	1.35135	0.999
RAD21	1	1.14943	1	1.85185	0	0	0.999	0	0	1	1.75439	0.999	1	3.84615	0	0	0.999	0	0	1	2.17391	0.999	1	1.6129	0	0	0.999	0	0	1	1.35135	0.999
MAPK1	1	1.14943	1	1.85185	0	0	0.999	0	0	1	1.75439	0.999	0	0	1	1.63934	0.999	1	2.43902	0	0	0.999	1	1.6129	0	0	0.999	0	0	1	1.35135	0.999
TRAF7	1	1.14943	0	0	1	3.0303	0.999	1	3.33333	0	0	0.999	0	0	1	1.63934	0.999	0	0	1	2.17391	0.999	1	1.6129	0	0	0.999	0	0	1	1.35135	0.999
TSC2	1	1.14943	0	0	1	3.0303	0.999	1	3.33333	0	0	0.999	0	0	1	1.63934	0.999	0	0	1	2.17391	0.999	1	1.6129	0	0	0.999	0	0	1	1.35135	0.999
H3F3C	1	1.14943	1	1.85185	0	0	0.999	1	3.33333	0	0	0.999	0	0	1	1.63934	0.999	0	0	1	2.17391	0.999	1	1.6129	0	0	0.999	0	0	1	1.35135	0.999
RECQL	1	1.14943	1	1.85185	0	0	0.999	1	3.33333	0	0	0.999	0	0	1	1.63934	0.999	0	0	1	2.17391	0.999	1	1.6129	0	0	0.999	0	0	1	1.35135	0.999
PIK3C2G	1	1.14943	1	1.85185	0	0	0.999	1	3.33333	0	0	0.999	0	0	1	1.63934	0.999	0	0	1	2.17391	0.999	1	1.6129	0	0	0.999	0	0	1	1.35135	0.999
AKT2	1	1.14943	1	1.85185	0	0	0.999	1	3.33333	0	0	0.999	0	0	1	1.63934	0.999	0	0	1	2.17391	0.999	1	1.6129	0	0	0.999	0	0	1	1.35135	0.999
TEK	1	1.14943	0	0	1	3.0303	0.999	0	0	1	1.75439	0.999	0	0	1	1.63934	0.999	0	0	1	2.17391	0.999	1	1.6129	0	0	0.999	0	0	1	1.35135	0.999
ARID2	1	1.14943	0	0	1	3.0303	0.999	0	0	1	1.75439	0.999	0	0	1	1.63934	0.999	0	0	1	2.17391	0.999	1	1.6129	0	0	0.999	0	0	1	1.35135	0.999
YES1	1	1.14943	0	0	1	3.0303	0.999	0	0	1	1.75439	0.999	0	0	1	1.63934	0.999	0	0	1	2.17391	0.999	1	1.6129	0	0	0.999	0	0	1	1.35135	0.999
RECQL4	1	1.14943	0	0	1	3.0303	0.999	0	0	1	1.75439	0.999	0	0	1	1.63934	0.999	0	0	1	2.17391	0.999	1	1.6129	0	0	0.999	0	0	1	1.35135	0.999
HIST2H3A	1	1.14943	0	0	1	3.0303	0.999	0	0	1	1.75439	0.999	0	0	1	1.63934	0.999	1	2.43902	0	0	0.999	1	1.6129	0	0	0.999	0	0	1	1.35135	0.999
CDKN1B	1	1.14943	0	0	1	3.0303	0.999	1	3.33333	0	0	0.999	0	0	1	1.63934	0.999	0	0	1	2.17391	0.999	1	1.6129	0	0	0.999	0	0	1	1.35135	0.999
ETV6	1	1.14943	0	0	1	3.0303	0.999	1	3.33333	0	0	0.999	0	0	1	1.63934	0.999	0	0	1	2.17391	0.999	1	1.6129	0	0	0.999	0	0	1	1.35135	0.999
HLA-A	1	1.14943	1	1.85185	0	0	0.999	0	0	1	1.75439	0.999	0	0	1	1.63934	0.999	0	0	1	2.17391	0.999	1	1.6129	0	0	0.999	0	0	1	1.35135	0.999

## Sheet: S4. Overall mutation profile
Supplementary Table 4. Overall mutation profiles of patients who had potentially actionable mutations
Patient No.	Sex	Age	Stage	Biopsy site	Category	Tier	Variants
1	Male	54	Metastatic	Liver	Highly Actionable	I	BRCA1 (c.3412G>T, stop gained)
						II	KRAS (c.35G>A, missense variant)
						III	KMT2C (c.8390delA, frameshift variant), CIC (c.1614T>G, missense variant), ZFHX3 (c.52215223delCAA, conservativeinframedeletion), BRD4 (c.130A>C, missense variant), KMT2C (c.2410C>G, missense variant), PRSS1 (c.571G>A, missense variant), BRD4 (c.131A>C, missense variant), AHNAK2 (c.8731C>A, missense variant), CHD2 (c.2716C>T, stop gained), RUNX1 (c.1270T>G, missense variant), RUNX1 (c.1265A>C, mi…
2	Female	64	Metastatic	Liver	Highly Actionable	I	BRCA1 (c.5467+1G>A, splicedonor variant&intron variant)
						II	KRAS (c.35G>T, missense variant), TP53 (c.700T>C, missense variant), RECQL4 (amplification)
						III	HLA-B (c.368A>T, missense variant), ZFHX3 (c.5221_5223delCAA, conservativeinframedeletion), TSC1(c.1250C>T, missense variant), GNAS (c.1088C>T, missense variant), IFNGR1 (c.659T>G, missense variant), INPP4A (c.2470G>A, missense variant), LATS2 (c.2395A>G, missense variant), ZFHX3 (c.4428G>A, missense variant), LRP1B (c.7386C>T, spliceregion variant&synonymous variant), SPTA1 (c.2267T>C, missense …
3	Female	86	Metastatic	Liver	Highly Actionable	I	BRCA2 (c.6952C>T, stop gained), BRCA2 (c.9076C>T, stop gained)
						II	KRAS (c.35G>A, missense variant), KMT2D (c.15844C>T, stop gained)
						III	MDC1 (c.4621A>G, missense variant), MDC1 (c.3565G>C, missense variant), DAXX (c.113A>C, missense variant), SH2B3 (c.962C>A, stop gained), PMS1 (c.937G>C, missense variant), FAT1 (c.4358G>A, missense variant), FAT1 (c.7357C>T, missense variant), EP300 (c.2038C>T, missense variant), ROS1 (c.977C>G, missense variant), ERCC4 (c.1591C>T, missense variant), PALB2 (c.2020G>A, missense variant), SPTA1 (c…
4	Male	64	Localized	Pancreas	Highly Actionable	II	KRAS (c.35G>A, missense variant), BRCA2 (c.5351dupA, frameshift variant), TP53 (c.1024C>T, stop gained)
						III	ZFHX3 (c.52215223delCAA, conservativeinframedeletion), MDC1 (c.4492G>C, missense variant), MDC1 (c.37733895del, disruptiveinframedeletion), IGF1R (c.1031T>A, missense variant), RET (c.1310A>G, missense variant), PBRM1(c.2891T>G, missense variant), PIK3C2B(c.11351144delAAGGTGACTG, frameshift variant), SMAD4 (c.1052A>C, missense variant), TOP2A (c.2972dupT, frameshift variant), PRKDC(c.10126C>A, mi…
						IV	TSC2 (c.3475C>T, missense variant)
5	Female	65	Metastatic	Liver	Highly Actionable	II	KRAS (c.35G>T, missense variant), TP53 (c.734G>A, missense variant), SMAD4 (c.1157G>T, missense variant)
						III	MDC1 (c.3601A>C, missense variant), NOTCH4 (c.5559T>G, missense variant), MDC1 (c.3620T>C, missense variant), MST1 (c.881C>G, missense variant), MDC1 ( (c.4795T>G, missense variant), PRSS1 (c.651_652delTGinsCT, missense variant), KMT5A (c.374_375delAAinsCG, missense variant), MST1 (c.781G>C, missense variant), HLA-A (c.651_652delCAinsTG, missense variant), KMT5A (c.623G>C, missense variant), KMT5…
6	Female	62	Metastatic	Seeding nodule	Highly Actionable	II	KRAS (c.35G>A, missense variant),
						III	AHNAK2 (c.6127G>A, missense variant), ZFHX3 (c.5221_5223delCAA, conservativeinframedeletion), KMT2C (c.2410C>G, missense variant), AHNAK2 (c.8731C>A, missense variant), PTPRS (c.3335C>T, missense variant), LRP1B (c.11532C>A, missense variant&spliceregion variant), ATM (c.1043T>C, missense variant), ATM (c.6661G>A, missense variant), ATM (c.3878_3879insCAGACTGCTTGTAAA, disruptiveinframeinsertion),…
						IV	MSH2 (c.505A>G, missense variant)
7	Female	61	Metastatic	Liver	Highly Actionable	II	ERBB2 (amplification)
8	Male	70	Localized	Pancreas	Highly Actionable	II	KRAS (c.35G>T, missense_variant), NF1 (c.4758T>A, stop_gained), CDK6 (amplification)
						III	KMT5A (c.623G>C, missense variant), MDC1 (c.4894A>C, missense variant), PRSS1 (c.651_652delTGinsCT, missense variant), KMT2C (c.1181G>A, missense variant), PRSS1 (c.185_186delGCinsCT, missense variant), MDC1 (c.3557T>C, missense variant), KMT5A (c.374_375delAAinsCG, missense variant), PRSS1 (c.161_162delACinsGG, missense variant), KMT5A (c.629A>C, missense variant), FANCD2 (c.2022-5C>T, splicereg…
						IV	BARD1 (c.1518_1519delTGinsCA, missense variant)
9	Male	54	Metastatic	Liver	Highly Actionable	II	KRAS (c.35G>A, missense variant), TP53 (c.713G>T, missense variant), PIK3C2G (amplification), AKT2 (amplification), KRAS (amplification),
						III	ZFHX3 (c.5221_5223delCAA, conservativeinframedeletion), KMT2C (c.8390delA, frameshift variant), MST1 (c.792G>A, stop gained), AHNAK2 (c.6127G>A, missense variant), AHNAK2 (c.6435_6436delCCinsTA, missense variant), IDH2 (c.186C>G, missense variant), BRCA2 (c.4854T>A, missense variant), AHNAK2 (c.8731C>A, missense variant), GNAS (c.838G>A, missense variant), AHNAK2 (c.10486C>G, missense variant), A…
10	Male	55	Metastatic	Stomach invasion	Both highly actionable and modifies option	II	KRAS (c.34G>C, missense_variant), TP53 (c.742C>T, missense variant), ERBB2 (amplification)
						III	KMT2D (c.2846C>T, missense variant), LRP1B (c.7647C>A, missense variant), AHNAK2 (c.6523_6524delTCinsAT, missense variant), ATM (c.497-4dupT, spliceregion variant&intron variant), HLA-B (c.269_270delTCinsAG, missense variant), KMT2D (c.13885A>C, missense variant), AHNAK2 (c.11273C>G, missense variant), PRSS1 (c.651_652delTGinsCT, missense variant), KMT5A (c.374_375delAAinsCG, missense variant), A…
						IV	ATM (c.497-4delT, spliceregion variant&intron variant)
11	Female	55	Metastatic	Liver	Both highly actionable and modifies option	II	KRAS(c.35G>A, missense variant), TP53(c.832C>T, missense variant), CDK6 (amplification)
						III	ZFHX3(c.5221_5223delCAA, conservativeinframedeletion), BCR(c.3311C>G, missense variant), SDHA(c.1337T>C, missense variant), SDHA(c.1346C>T, missense variant), EPHA5(c.239A>G, missense variant), IRS1(c.626T>C, missense variant), RFWD2(c.1787A>G, missense variant), ATRX(c.2234G>A, missense variant), DNMT3B(c.721G>A, missense variant), ZFHX3(c.5221_5223dupCAA, conservativeinframeinsertion), ARID1A(c…
						IV	TGFBR2(c.136A>C, missense variant), TSC2(c.3521G>A, missense variant)
12	Male	65	Metastatic	Pancreas	Both highly actionable and modifies option	II	ARID1A (c.5177delA, frameshift variant), BRAF (c.1798_1799delGTinsAG, missense variant), TP53 (c.375+1G>A, splicedonor variant&intron variant), SMAD4 (c.91G>T, stop_gained), EGFR (c.2236_2250delGAATTAAGAGAAGCA, conservativeinframedeletion)
						III	ZFHX3 (c.5221_5223delCAA, conservativeinframedeletion), RUNX1 (c.1265A>C, missense variant), RUNX1 (c.1270T>G, missense variant), MST1R (c.3385C>G, missense variant), RAD51 (c.1dupA, frameshift variant), FAT1 (c.5881G>A, missense variant), NOTCH3 (c.224G>A, missense variant), PDGFRB (c.204G>C, missense variant), MAP3K13 (c.2744G>A, missense variant), FGFR2 (c.1349G>A, missense variant), BCOR (c.4…
						IV	PARK2 (c.1096C>T, missense variant)
13	Female	61	Metastatic	Seeding nodule	Modifies Options	II	CDKN2A (c.95T>C, missense variant), KRAS (c.35G>T, missense variant), TP53 (c.673-5_675dupCCTAGGTT, frameshift variant), SMAD4 (c.989A>C, missense variant), MDC1 (c.4325T>G, missense variant)
						III	KMT5A (c.629A>C, missense variant), MDC1 (c.3601A>C, missense variant), MDC1 (c.3503T>C, missense variant), MDC1 (c.4679C>A, missense variant), MST1 (c.767A>G, missense variant), AHNAK2 (c.8413_8414insCG, frameshift variant), MDC1 (c.3507G>C, missense variant), AHNAK2 (c.8415_8416delCA, frameshift variant), MDC1 (c.4795T>G, missense variant), SDHB (c.425A>T, missense variant), KMT5A (c.274G>C, mi…
14	Female	63	Metastatic	Liver	Modifies Options	II	ARID1A (c.5996_5997delTT, frameshift variant), KRAS (amplification), CHD4 (amplification), CCND2 (amplification), FGF23 (amplification), FGF6 (amplification)
						III	AHNAK2 (c.8731C>A, missense variant), AHNAK2 (c.4633C>T, missense variant), PMS2 (c.962T>C, missense variant), SPOP (c.169T>G, missense variant), EP300 (c.4201G>A, missense variant), RUNX1T1 (c.1674_1676dupAGC, disruptiveinframeinsertion), CIC (c.2620G>A, missense variant), RNF43 (c.1556G>A, missense variant), NOTCH4 (c.1539G>C, missense variant), PIK3R3 (c.121C>T, missense variant), MAP2K1 (c.17…
15	Male	71	Metastatic	Lymph node	Modifies Options	II	MLH1 (c.1684C>T, stop gained), TP53 (c.637C>T, stop gained), ASXL1 (c.1773C>G, stop gained), GNAS (c.602G>A, missense variant), KRAS (c.35G>A, missense variant)
						III	AHNAK2 (c.6523_6524delTCinsAT, missense variant), AHNAK2 (c.11264C>T, missense variant), AHNAK2 (c.11821C>A, missense variant), FLT4 (c.2416G>A, missense variant), ARID2 (c.5131C>T, stop gained), AHNAK2 (c.11273C>G, missense variant), STK11 (c.998G>A, missense variant), KMT5A (c.89C>T, missense variant), HLA-A (c.571T>A, missense variant), AHNAK2 (c.11276C>T, missense variant), KMT5A (c.374_375de…
						IV	BARD1 (c.1518_1519delTGinsCA, missense variant)
16	Female	66	Metastatic	Liver	Modifies Options	II	ARID1A (c.2077C>T, stop gained), KRAS (c.35G>A, missense variant), TP53 (c.524G>A, missense variant), MSH6 (c.4001G>A, missense variant)
						III	ZFHX3 (c.5221_5223delCAA, conservativeinframedeletion), MAP2K1 (c.443G>A, missense variant), SPTA1 (c.2972G>A, missense variant), PIK3CB (c.2792G>A, missense variant), AMER1 (c.519dupT, frameshift variant), EP300 (c.3730T>C, missense variant), IGF1R (c.1660G>A, missense variant), FANCA (c.1049G>A, missense variant), KMT2B (c.2434_2436dupCAG, conservativeinframeinsertion), EPHA3 (c.1631T>C, missen…
						IV	EPCAM (c.458G>C, missense variant)
17	Female	80	Metastatic	Liver	Modifies Options	II	KRAS (c.35G>A, missense variant), SMAD4 (c.1612G>T, stop gained), TP53 (c.711G>A, missense variant)
						III	MDC1 (c.4795_4917del, conservativeinframedeletion), ICOSLG (c.236G>A, missense variant), RECQL(c.742G>A, missense variant), DICER1(c.3334A>G, missense variant), SPTA1 (c.1403G>A, missense variant), SESN3(c.1306T>C, missense variant), VTCN1(c.358G>C, missense variant), ERBB3 (c.3573_3575delAGA, disruptiveinframedeletion), MST1 (c.2090G>A, missense variant), TP53BP1 (c.1450G>C, missense variant), F…
						IV	MSH2 (c.505A>G, missense variant)
18	Male	69	Metastatic	Liver	Modifies Options	II	KRAS (c.35G>A, missense variant), RNF43 (c.1009C>T, stop gained)
						III	BCR (c.3311C>G, missense variant), ZFHX3 (c.5221_5223delCAA, conservativeinframedeletion), HDAC9 (c.1754T>A, missense variant), AHNAK2 (c.11879_11881delACAinsCGG, missense variant), RNF43 (c.1322dupC, frameshift variant), TEK (c.1841G>A, missense variant), BRD2 (c.117G>T, missense variant), NTRK1 (c.1961G>A, missense variant), TRAF7 (c.1964G>A, missense variant), AHNAK2 (c.11879_11880delACinsCG, …
						IV	CBL (c.2569C>T, missense variant), BRAF (c.976A>G, missense variant)
19	Female	78	Metastatic	Pancreas	Modifies Options	II	RNF43 (c.454C>T, stop gained), RNF43 (c.438_448delTGCTGCTGAGC, frameshift variant), SMAD4 (c.1333C>T, stop gained), CDKN2A (c.329G>A, stop gained)
						III	KMT5A (c.374_375delAAinsCG, missense variant), KMT5A (c.623G>C, missense variant), BCR (c.3316G>A, missense variant), PRSS1 (c.651_652delTGinsCT, missense variant), HLA-B (c.559_560delGAinsAC, missense variant), RECQL4 (c.1754T>G, missense variant), KMT2C (c.2645_2646delTCinsCA, missense variant), TGFBR2 (c.305G>A, missense variant), BCR (c.3275_3278dupCCGG, frameshift variant), KMT5A (c.629A>C, …
						IV	KIT (c.910A>G, missense variant)
20	Male	83	Localized	Pancreas	Modifies Options	II	CDKN2A (c.238C>T, stop gained), KRAS (c.35G>A, missense variant), TP53 (c.818G>A, missense variant)
						III	MDC1 (c.3601A>C, missense variant), NOTCH4 (c.5549T>G, missense variant), MDC1 (c.4795T>G, missense variant), KEAP1 (c.1522A>C, missense variant), NCOA3 (c.3762_3764delACA, disruptiveinframedeletion), PRSS1 (c.651_652delTGinsCT, missense variant), RECQL4 (c.1754T>G, missense variant), KMT5A (c.623G>C, missense variant), MDC1 (c.4365_4487del, disruptiveinframedeletion), HLA-B (c.419_420delACinsTA,…
						IV	BARD1 (c.1518_1519delTGinsCA, missense variant)
21	Female	60	Metastatic	Pancreas	Modifies Options	II	CDKN2A(c.387C>A, stop_gained), KRAS(c.35G>T, missense variant), TP53(c.721T>C, missense variant)
						III	ZFHX3(c.5221_5223delCAA, conservativeinframedeletion), FANCD2(c.1864G>A, missense variant), PAK3(c.1037C>T, missense variant), RUNX1(c.1265A>C, missense variant), RUNX1(c.1270T>G, missense variant), RNF43(c.962C>A, stop gained), SLX4(c.2854_2855delGCinsAT, missense variant), KEL(c.842G>A, missense variant), TMPRSS2(c.193G>A, missense variant), KMT2C(c.9049A>T, missense variant), HIST3H3(c.158G>A,…
						IV	FANCD2(c.2723C>T, missense variant)
22	Male	56	Localized	Bile duct	Modifies Options	II	KRAS (c.35G>A, missense variant)TP53 (c.499C>T, stop gained)
						III	MDC1(c.3875G>A, missense variant), MST1(c.767A>G, missense variant), KMT2C(c.1181G>A, missense variant), KMT2C(c.5053G>T, missense variant), SDHA(c.*13T>C, 3_prime_UTR_variant), CDKN2A(c.185_215delTGCTGCTGCTCCACGGCGCGGAGCCCAACTG, frameshift variant), PRSS1(c.571G>A, missense variant), ARID1B(c.832G>A, missense variant), CDKN2A(c.221A>G, missense variant), ZFHX3(c.5221_5223delCAA, conservativeinfr…
23	Female	58	Metastatic	Pancreas	Modifies Options	II	CDKN2A(c.106delG, frameshift variant), KRAS(c.35G>T, missense variant), TP53(c.745A>G, missense variant)
						III	PRSS1(c.185_186delGCinsCT, missense variant), KMT2C(c.1017G>C, missense variant), KMT5A(c.623G>C, missense variant), PRSS1(c.161_162delACinsGG, missense variant), KMT5A(c.629A>C, missense variant), PRSS1(c.651_652delTGinsCT, missense variant), KMT2C(c.1013C>T, missense variant), GNAS(c.1975A>T, stop gained), BCR(c.3316G>A, missense variant), KMT5A(c.274G>C, missense variant), KMT5A(c.272A>G, miss…
24	Male	66	Metastatic	Liver	Modifies Options	II	CDKN2A (c.247C>T, missense variant), KRAS (c.34G>C, missense variant), SMAD4(c.931C>T, stop gained), FRS2 (amplification), MDM2 (amplification)
						III	TSC1(c.2629G>T, missense variant), MDC1(c.3620T>C, missense variant), MDC1(c.3875_3997del, disruptiveinframedeletion), LRP1B (c.4174C>G, missense variant), MDC1 (c.3601A>C, missense variant), MST1 (c.767A>G, missense variant), KMT5A (c.89C>T, missense variant), KMT5A (c.797T>C, missense variant), PRSS1 (c.651_652delTGinsCT, missense variant), MST1 (c.781G>C, missense variant), KMT5A (c.374_375del…
						IV	BARD1(c.1518_1519delTGinsCA, missense variant)
25	Female	59	Metastatic	Liver	Modifies Options	II	KRAS (c.35G>A, missense variant), TP53 (c.733G>A, missense variant), CCND2 (amplification), FGF23 (amplification), FGF6 (amplification)
						III	ZFHX3 (c.5221_5223delCAA, conservativeinframedeletion), CHD4 (c.1169G>A, missense variant), AHNAK2 (c.5762T>C, missense variant), AHNAK2 (c.5570T>G, missense variant), MAP3K1 (c.721G>A, missense variant), FAT1 (c.970G>T, missense variant), CREBBP (c.1537C>G, missense variant), HIST1H3B (c.319G>A, missense variant), LRP1B (c.11482C>T, missense variant), BLM (c.178T>A, missense variant), ERBB3 (c.9…
26	Male	64	Metastatic	Liver	Modifies Options	II	PIK3CB (c.962G>A, missense variant), KRAS (c.35G>A, missense variant), BLM (c.320dupT, frameshift variant), TP53 (c.559G>C, missense variant), SMAD4 (c.42_64delTGCCTGTCTGAGCATTGTGCATA, frameshift variant)
						III	KMT5A (c.374_375delAAinsCG, missense variant), DNMT3A (c.2645G>A, missense variant), MST1 (c.881C>G, missense variant), PRSS1 (c.651_652delTGinsCT, missense variant), KMT5A (c.623G>C, missense variant), KMT5A (c.629A>C, missense variant), BCR (c.3316G>A, missense variant), KMT2C (c.1017G>C, missense variant), KMT5A (c.274G>C, missense variant), KMT5A (c.272A>G, missense variant), BCR (c.3275_3278…
						IV	MEN1 (c.1508G>A, missense variant)
27	Female	68	Metastatic	Liver	Modifies Options	II	KRAS (c.35G>T, missense variant), TP53 (c.535C>T, missense variant)
						III	KMT2C (c.1017G>C, missense variant), MDC1 (c.4795T>G, missense variant), KMT5A (c.623G>C, missense variant), KMT5A (c.797T>C, missense variant), AHNAK2 (c.4022_4023delCTinsTG, missense variant), BCR (c.3316G>A, missense variant), KMT5A (c.89C>T, missense variant), KMT5A (c.374_375delAAinsCG, missense variant), BCR (c.3275_3278dupCCGG, frameshift variant), PRSS1 (c.651_652delTGinsCT, missense vari…
						IV	TSC1 (c.250G>A, missense variant)
* Highly actionable mutations were shown in bold type and bottom line, and modifies options were shown only in bold type.

## Sheet: S5. Test for validation
Supplementary Table 5. Additional tests for validation of the result of SNUBH NGS panel
MSI or MMR deficiency*	SNUBH NGS panel (N = 84)		Fragmentation PCR (N = 34)		Immunohistochemistry (N = 26)
	Positive	0	Positive	0	Positive	0
	Negative	84	Negative	34	Negative	26
ERBB2 amplification	SNUBH NGS panel (N = 87)				Immunohistochemistry** (N = 30)
	Positive	2			Positive	2
	Negative	85			Negative	28
*Four patients underwent both PCR and immunohistochemistry, and a total of 56 patients were performed PCR and/or Immunohistochemistry to check MSI or MMR deficiency.
**When the result of immunohistochemistry for ERBB2 amplification was reported as 2+, additional silver in situ hybridization was conducted for determination of ERBB2 positivity.
